# Supplementary material for: Epicardial and endothelial cell activation concurs with extracellular matrix remodeling in atrial fibrillation
Source: Clin Transl Med. 2021 Nov 4;11(11):e558. doi: 10.1002/ctm2.558 (PMC8567047; doi:10.1002/ctm2.558)
Supplement: Supplementary file 1 — SUPPORTING INFORMATION [file CTM2-11-e558-s001.xlsx]

## Sheet: Results
ensembl_gene_id	hgnc_symbol	entrezgene	description	AveExpr	F	P.Value	adj.P.Val	logFC_persAF_vs_noAF	t_persAF_vs_noAF	P.Value_persAF_vs_noAF	adj.P.Val_persAF_vs_noAF	B_persAF_vs_noAF	logFC_parAF_vs_noAF	t_parAF_vs_noAF	P.Value_parAF_vs_noAF	adj.P.Val_parAF_vs_noAF	B_parAF_vs_noAF	logFC_persAF_vs_parAF	t_persAF_vs_parAF	P.Value_persAF_vs_parAF	adj.P.Val_persAF_vs_parAF	B_persAF_vs_parAF
ENSG00000102755	FLT1	2321	fms related tyrosine kinase 1 [Source:HGNC Symbol;Acc:HGNC:3763]	7.53013	58.7747	3.59618e-15	1.07414e-10	0.900507	10.7617	6.0094e-16	1.79495e-11	25.9938	0.561494	6.69599	6.55181e-09	2.97714e-05	10.0642	0.339014	4.12514	0.00010983	0.0109484	0.726999
ENSG00000117461	PIK3R3	8503	phosphoinositide-3-kinase regulatory subunit 3 [Source:HGNC Symbol;Acc:HGNC:8981]	5.89952	46.7404	3.32763e-13	4.59119e-09	1.16652	9.65277	4.5319e-14	6.76817e-10	21.7477	0.65793	5.43151	9.41711e-07	0.00040393	5.26938	0.508594	4.29233	6.16393e-05	0.00786796	1.33886
ENSG00000105339	DENND3	22898	DENN domain containing 3 [Source:HGNC Symbol;Acc:HGNC:29134]	5.53299	44.3446	8.90134e-13	6.64686e-09	0.904177	9.39424	1.26207e-13	1.25656e-09	20.7454	0.522357	5.41477	1.0039e-06	0.000422333	5.2265	0.38182	4.04232	0.000145615	0.0124879	0.544456
ENSG00000166398	KIAA0355	9710	KIAA0355 [Source:HGNC Symbol;Acc:HGNC:29016]	6.05387	42.8661	1.65927e-12	8.19391e-09	0.516071	9.23079	2.41816e-13	1.8057e-09	20.0982	0.302358	5.39709	1.074e-06	0.000439443	5.1344	0.213713	3.89052	0.000242352	0.0161552	0.0336913
ENSG00000158859	ADAMTS4	9507	ADAM metallopeptidase with thrombospondin type 1 motif 4 [Source:HGNC Symbol;Acc:HGNC:220]	4.14992	45.9377	4.61133e-13	4.59119e-09	4.06134	9.14312	3.43017e-13	2.04911e-09	19.7744	1.12317	2.51924	0.0142908	0.0985818	-3.68132	2.93817	6.9054	2.82739e-09	2.81504e-05	11.0263
ENSG00000176641	RNF152	220441	ring finger protein 152 [Source:HGNC Symbol;Acc:HGNC:26811]	5.88609	40.1129	5.47232e-12	1.81614e-08	0.78362	8.95358	7.31697e-13	3.64251e-09	19.0113	0.418409	4.77076	1.11608e-05	0.00186236	2.87747	0.36521	4.25214	7.089e-05	0.00836101	1.20578
ENSG00000163909	HEYL	26508	hes related family bHLH transcription factor with YRPW motif like [Source:HGNC Symbol;Acc:HGNC:4882]	5.86411	39.6947	6.58606e-12	1.89309e-08	1.11938	8.82714	1.21438e-12	5.02392e-09	18.5147	0.712323	5.6033	4.86792e-07	0.00027434	5.91389	0.407058	3.27218	0.00172847	0.0519916	-1.79394
ENSG00000059758	CDK17	5128	cyclin dependent kinase 17 [Source:HGNC Symbol;Acc:HGNC:8750]	5.3156	41.2112	3.38128e-12	1.26244e-08	0.608721	8.80157	1.34559e-12	5.02392e-09	18.4237	0.184352	2.66067	0.0098642	0.080172	-3.4707	0.424368	6.24677	3.92407e-08	0.00014651	8.45145
ENSG00000125503	PPP1R12C	54776	protein phosphatase 1 regulatory subunit 12C [Source:HGNC Symbol;Acc:HGNC:14947]	5.90877	39.5667	6.97177e-12	1.89309e-08	0.625153	8.6731	2.25403e-12	7.48062e-09	17.905	0.202422	2.80318	0.00670419	0.0649101	-3.15941	0.422731	5.96852	1.1751e-07	0.000257855	7.36901
ENSG00000154309	DISP1	84976	dispatched RND transporter family member 1 [Source:HGNC Symbol;Acc:HGNC:19711]	4.07274	37.4464	1.8172e-11	4.52317e-08	-0.967612	-8.6307	2.67282e-12	7.98346e-09	17.7722	-0.418309	-3.7272	0.000414527	0.0147049	-0.411988	-0.549303	-4.92939	6.23072e-06	0.00213914	3.65673
ENSG00000178878	APOLD1	81575	apolipoprotein L domain containing 1 [Source:HGNC Symbol;Acc:HGNC:25268]	6.16332	43.773	1.13078e-12	6.75507e-09	2.79381	8.5843	3.22122e-12	8.10136e-09	17.5548	2.49722	7.63191	1.50708e-10	2.25075e-06	13.806	0.296593	0.93812	0.351739	0.743259	-6.31877
ENSG00000177464	GPR4	2828	G protein-coupled receptor 4 [Source:HGNC Symbol;Acc:HGNC:4497]	3.66854	36.9162	2.31969e-11	4.94906e-08	1.29603	8.58173	3.25476e-12	8.10136e-09	17.5787	0.663096	4.37835	4.56002e-05	0.00411447	1.70997	0.632934	4.299	6.02215e-05	0.00778682	1.52455
ENSG00000007908	SELE	6401	selectin E [Source:HGNC Symbol;Acc:HGNC:10718]	2.3641	42.5234	1.9203e-12	8.19391e-09	4.42329	8.49074	4.69445e-12	1.0786e-08	17.1903	0.941582	1.80048	0.0765369	0.248866	-4.92003	3.48171	7.20242	8.54638e-10	1.27636e-05	12.1565
ENSG00000137507	LRRC32	2615	leucine rich repeat containing 32 [Source:HGNC Symbol;Acc:HGNC:4161]	5.98084	35.6313	4.22508e-11	8.23059e-08	0.888422	8.43841	5.7963e-12	1.23664e-08	16.9744	0.477905	4.52946	2.66839e-05	0.0030991	2.03704	0.410517	3.97186	0.000184683	0.0139653	0.295243
ENSG00000187479	C11orf96	387763	chromosome 11 open reading frame 96 [Source:HGNC Symbol;Acc:HGNC:38675]	4.4716	35.2693	5.0128e-11	8.31818e-08	2.0834	8.18583	1.60568e-11	3.19735e-08	16.0129	0.695941	2.72814	0.0082287	0.072481	-3.23175	1.38746	5.60195	4.89321e-07	0.000584621	6.04723
ENSG00000161835	GRASP	160622	general receptor for phosphoinositides 1 associated scaffold protein [Source:HGNC Symbol;Acc:HGNC:18707]	4.21286	36.9825	2.24975e-11	4.94906e-08	1.43769	8.13599	1.96368e-11	3.61802e-08	15.8246	1.17126	6.59889	9.66299e-09	3.1859e-05	9.80881	0.266435	1.54732	0.126758	0.495045	-5.41943
ENSG00000164736	SOX17	64321	SRY-box 17 [Source:HGNC Symbol;Acc:HGNC:18122]	3.97734	35.5409	4.4089e-11	8.23059e-08	1.86407	8.12423	2.0592e-11	3.61802e-08	15.7823	1.4143	6.13131	6.19371e-08	8.36157e-05	8.02033	0.449771	2.02232	0.0473622	0.311579	-4.59458
ENSG00000125810	CD93	22918	CD93 molecule [Source:HGNC Symbol;Acc:HGNC:15855]	7.76475	33.5433	1.1475e-10	1.55794e-07	0.767409	8.09319	2.33432e-11	3.87354e-08	15.5642	0.500479	5.26719	1.75967e-06	0.000640751	4.59647	0.26693	2.86579	0.00563578	0.102706	-2.96419
ENSG00000139636	LMBR1L	55716	limb development membrane protein 1 like [Source:HGNC Symbol;Acc:HGNC:18268]	4.24949	34.2976	7.96934e-11	1.19018e-07	0.451303	8.00393	3.34822e-11	5.26358e-08	15.3023	0.337243	5.96713	1.18155e-07	0.000123762	7.37776	0.11406	2.05827	0.0436757	0.299812	-4.54631
ENSG00000175182	FAM131A	131408	family with sequence similarity 131 member A [Source:HGNC Symbol;Acc:HGNC:28308]	3.75755	33.7505	1.03774e-10	1.47601e-07	0.644885	7.95812	4.02931e-11	6.01757e-08	15.1331	0.47677	5.86774	1.74343e-07	0.00016032	7.03708	0.168116	2.11514	0.0383498	0.282866	-4.36809
ENSG00000181409	AATK	9625	apoptosis associated tyrosine kinase [Source:HGNC Symbol;Acc:HGNC:21]	2.60818	32.7147	1.7211e-10	2.14198e-07	0.752474	7.92014	4.69807e-11	6.41183e-08	14.9548	0.52445	5.50277	7.16745e-07	0.000350958	5.75533	0.228023	2.45368	0.0168966	0.18582	-3.48057
ENSG00000183696	UPP1	7378	uridine phosphorylase 1 [Source:HGNC Symbol;Acc:HGNC:12576]	3.99583	31.3779	3.34724e-10	3.30718e-07	0.797773	7.91885	4.72263e-11	6.41183e-08	14.9738	0.427436	4.23212	7.59878e-05	0.00559034	1.19111	0.370338	3.7472	0.000388407	0.0217253	-0.252172
ENSG00000104611	SH2D4A	63898	SH2 domain containing 4A [Source:HGNC Symbol;Acc:HGNC:26102]	2.25276	34.5774	6.9686e-11	1.0955e-07	-0.992358	-7.8752	5.63422e-11	7.01202e-08	14.7376	-0.800643	-6.36441	2.46063e-08	4.59354e-05	8.95	-0.191716	-1.52105	0.133214	0.503691	-5.0881
ENSG00000177303	CASKIN2	57513	CASK interacting protein 2 [Source:HGNC Symbol;Acc:HGNC:18200]	5.64845	31.2122	3.63853e-10	3.30718e-07	0.656609	7.88393	5.43889e-11	7.01202e-08	14.7812	0.376626	4.51269	2.83304e-05	0.00318121	1.9952	0.279982	3.42423	0.00108518	0.0398686	-1.35179
ENSG00000169218	RSPO1	284654	R-spondin 1 [Source:HGNC Symbol;Acc:HGNC:21679]	1.06855	30.0689	6.50939e-10	4.27988e-07	-3.67861	-7.7975	7.71416e-11	9.21657e-08	14.2774	-1.71804	-3.70856	0.00044038	0.0152342	-0.150816	-1.96057	-4.00643	0.000164397	0.0132671	0.780723
ENSG00000161638	ITGA5	3678	integrin subunit alpha 5 [Source:HGNC Symbol;Acc:HGNC:6141]	6.58364	29.7979	7.48345e-10	4.65673e-07	0.9564	7.67719	1.25491e-10	1.44164e-07	13.9338	0.582041	4.66198	1.65714e-05	0.00234583	2.46779	0.374359	3.0615	0.00322736	0.0741523	-2.40769
ENSG00000115525	ST3GAL5	8869	ST3 beta-galactoside alpha-2,3-sialyltransferase 5 [Source:HGNC Symbol;Acc:HGNC:10872]	3.83744	31.4098	3.29395e-10	3.30718e-07	-1.14155	-7.6327	1.50224e-10	1.44743e-07	13.8524	-0.865208	-5.78472	2.40979e-07	0.000205071	6.72107	-0.276341	-1.85847	0.0677413	0.36925	-4.83821
ENSG00000008516	MMP25	64386	matrix metallopeptidase 25 [Source:HGNC Symbol;Acc:HGNC:14246]	2.28462	31.4035	3.30441e-10	3.30718e-07	2.28039	7.64969	1.4025e-10	1.44743e-07	13.9069	0.735211	2.46397	0.0164612	0.106217	-3.55954	1.54518	5.44125	9.0726e-07	0.00076523	5.54724
ENSG00000112195	TREML2	79865	triggering receptor expressed on myeloid cells like 2 [Source:HGNC Symbol;Acc:HGNC:21092]	-1.17107	32.0627	2.37659e-10	2.73024e-07	2.74937	7.66667	1.30944e-10	1.44743e-07	12.7199	0.872759	2.43967	0.0175062	0.109759	-3.15195	1.87661	5.60669	4.80466e-07	0.000584621	5.44995
ENSG00000174151	CYB561D1	284613	cytochrome b561 family member D1 [Source:HGNC Symbol;Acc:HGNC:26804]	3.17056	31.1446	3.76458e-10	3.30718e-07	-0.467666	-7.60401	1.68703e-10	1.48415e-07	13.748	-0.353842	-5.74959	2.76251e-07	0.000211573	6.63416	-0.113824	-1.86816	0.066357	0.365753	-4.72049
ENSG00000171345	KRT19	3880	keratin 19 [Source:HGNC Symbol;Acc:HGNC:6436]	3.12024	28.5731	1.41647e-09	7.42255e-07	-4.21327	-7.60366	1.68941e-10	1.48415e-07	13.7462	-2.09082	-3.815	0.000311086	0.0128539	-0.0360588	-2.12245	-3.71274	0.000434451	0.0230745	-0.2233
ENSG00000151065	DCP1B	196513	decapping mRNA 1B [Source:HGNC Symbol;Acc:HGNC:24451]	2.93162	30.1415	6.27138e-10	4.27988e-07	-0.532683	-7.60457	1.6832e-10	1.48415e-07	13.7458	-0.176552	-2.5171	0.0143699	0.0988187	-3.4934	-0.356131	-5.12713	2.98305e-06	0.00135001	4.42441
ENSG00000185614	INKA1	389119	inka box actin regulator 1 [Source:HGNC Symbol;Acc:HGNC:32480]	1.35925	29.0444	1.10642e-09	6.05819e-07	-0.950181	-7.59124	1.77643e-10	1.516e-07	13.5049	-0.398479	-3.1811	0.00227092	0.0364974	-1.61902	-0.551702	-4.42968	3.80469e-05	0.00610513	2.09282
ENSG00000143013	LMO4	8543	LIM domain only 4 [Source:HGNC Symbol;Acc:HGNC:6644]	6.04265	29.93	6.99111e-10	4.44293e-07	-0.488289	-7.57896	1.86687e-10	1.541e-07	13.5581	-0.339351	-5.25839	1.81929e-06	0.000640751	4.62442	-0.148938	-2.34696	0.02206	0.213973	-4.10972
ENSG00000115590	IL1R2	7850	interleukin 1 receptor type 2 [Source:HGNC Symbol;Acc:HGNC:5994]	1.00888	29.6719	7.98642e-10	4.86829e-07	2.88782	7.56151	2.0034e-10	1.541e-07	13.3909	1.19727	3.13352	0.00261425	0.0389063	-1.7434	1.69055	4.71431	1.37081e-05	0.00341206	3.02353
ENSG00000120278	PLEKHG1	57480	pleckstrin homology and RhoGEF domain containing G1 [Source:HGNC Symbol;Acc:HGNC:20884]	5.39759	30.2774	5.84942e-10	4.24702e-07	0.90767	7.56044	2.01208e-10	1.541e-07	13.5051	0.283271	2.35507	0.0216232	0.123068	-4.17655	0.624399	5.30088	1.54878e-06	0.000969622	4.89472
ENSG00000183161	FANCF	2188	FA complementation group F [Source:HGNC Symbol;Acc:HGNC:3587]	2.80069	28.4169	1.53792e-09	7.65602e-07	-0.664106	-7.54973	2.10111e-10	1.56895e-07	13.5281	-0.347002	-3.94256	0.000203739	0.00997619	0.411635	-0.317104	-3.62846	0.00057003	0.027171	-0.455015
ENSG00000129657	SEC14L1	6397	SEC14 like lipid binding 1 [Source:HGNC Symbol;Acc:HGNC:10698]	7.08945	28.5299	1.449e-09	7.46211e-07	0.663915	7.5436	2.1538e-10	1.56907e-07	13.3891	0.373825	4.23887	7.42316e-05	0.00554306	1.00793	0.29009	3.35445	0.00134567	0.0450583	-1.61894
ENSG00000149474	KAT14	57325	lysine acetyltransferase 14 [Source:HGNC Symbol;Acc:HGNC:15904]	3.86442	28.2268	1.70048e-09	8.2072e-07	-0.43888	-7.48973	2.67791e-10	1.90101e-07	13.2884	-0.191857	-3.26933	0.00174341	0.0318299	-1.7301	-0.247023	-4.26146	6.86318e-05	0.00833318	1.3945
ENSG00000257335	MGAM	8972	maltase-glucoamylase [Source:HGNC Symbol;Acc:HGNC:7043]	2.64443	30.3961	5.50505e-10	4.11076e-07	2.42241	7.48435	2.73674e-10	1.90101e-07	13.2786	0.724616	2.23635	0.0288513	0.144372	-4.10591	1.69779	5.4866	7.62603e-07	0.000690248	5.70343
ENSG00000145604	SKP2	6502	S-phase kinase associated protein 2 [Source:HGNC Symbol;Acc:HGNC:10901]	3.6311	27.831	2.09815e-09	9.32653e-07	-0.566548	-7.44172	3.25139e-10	2.15813e-07	13.1067	-0.332812	-4.36641	4.75566e-05	0.00420256	1.67639	-0.233736	-3.10199	0.00286782	0.0689131	-2.04584
ENSG00000112715	VEGFA	7422	vascular endothelial growth factor A [Source:HGNC Symbol;Acc:HGNC:12680]	6.57371	27.6094	2.3616e-09	9.79702e-07	0.768689	7.42961	3.41446e-10	2.2171e-07	12.9492	0.391541	3.77675	0.000352685	0.0135403	-0.453956	0.377148	3.71148	0.000436223	0.023102	-0.543451
ENSG00000184160	ADRA2C	152	adrenoceptor alpha 2C [Source:HGNC Symbol;Acc:HGNC:283]	1.19432	28.0235	1.89401e-09	8.70344e-07	0.965736	7.42405	3.492e-10	2.2192e-07	12.8213	0.606871	4.65094	1.7246e-05	0.00237096	2.81731	0.358865	2.82305	0.00634651	0.108431	-2.42818
ENSG00000013441	CLK1	1195	CDC like kinase 1 [Source:HGNC Symbol;Acc:HGNC:2068]	6.3887	29.4895	8.77719e-10	5.24332e-07	0.451724	7.3853	4.08397e-10	2.43968e-07	12.7789	0.344882	5.62676	4.44635e-07	0.000265616	5.97921	0.106842	1.77685	0.0803856	0.402386	-5.23188
ENSG00000196843	ARID5A	10865	AT-rich interaction domain 5A [Source:HGNC Symbol;Acc:HGNC:17361]	4.35566	29.0287	1.11554e-09	6.05819e-07	1.35192	7.38773	4.04399e-10	2.43968e-07	12.8636	0.416824	2.2732	0.0264079	0.137107	-4.25328	0.935101	5.2253	2.06164e-06	0.00108034	4.6762
ENSG00000108342	CSF3	1440	colony stimulating factor 3 [Source:HGNC Symbol;Acc:HGNC:2438]	-0.661629	31.1771	3.70335e-10	3.30718e-07	4.88351	7.38967	4.01248e-10	2.43968e-07	12.3365	1.45887	2.24759	0.0280858	0.14221	-3.63969	3.42464	5.819	2.10856e-07	0.000349892	6.6125
ENSG00000133874	RNF122	79845	ring finger protein 122 [Source:HGNC Symbol;Acc:HGNC:21147]	3.92669	30.9474	4.1593e-10	3.48814e-07	1.17498	7.36105	4.50433e-10	2.63804e-07	12.7756	0.236115	1.47691	0.144643	0.357438	-5.61386	0.938868	6.01561	9.76799e-08	0.000257855	7.62449
ENSG00000186834	HEXIM1	10614	HEXIM P-TEFb complex subunit 1 [Source:HGNC Symbol;Acc:HGNC:24953]	5.24668	32.5223	1.89245e-10	2.26102e-07	-0.353302	-7.34939	4.72162e-10	2.68384e-07	12.6757	-0.320015	-6.64693	7.97385e-09	2.97714e-05	9.94449	-0.0332871	-0.702226	0.485105	0.827422	-6.44917
ENSG00000177971	IMP3	55272	IMP U3 small nucleolar ribonucleoprotein 3 [Source:HGNC Symbol;Acc:HGNC:14497]	4.44999	28.0442	1.87328e-09	8.70344e-07	-0.437584	-7.34522	4.80169e-10	2.68384e-07	12.6938	-0.301939	-5.06106	3.81995e-06	0.00095267	4.00585	-0.135645	-2.30605	0.0243856	0.226649	-4.06444
ENSG00000213923	CSNK1E	1454	casein kinase 1 epsilon [Source:HGNC Symbol;Acc:HGNC:2453]	4.90606	27.4803	2.53056e-09	1.03542e-06	0.360907	7.32799	5.14788e-10	2.79567e-07	12.6045	0.234823	4.75795	1.16945e-05	0.00190876	2.89358	0.126085	2.60344	0.0114782	0.151432	-3.45123
ENSG00000006210	CX3CL1	6376	C-X3-C motif chemokine ligand 1 [Source:HGNC Symbol;Acc:HGNC:10647]	5.40585	30.8721	4.32091e-10	3.48814e-07	0.895688	7.31562	5.41144e-10	2.85859e-07	12.5346	0.766292	6.24224	3.99503e-08	6.28039e-05	8.36553	0.129396	1.07778	0.285213	0.689856	-6.13979
ENSG00000138449	SLC40A1	30061	solute carrier family 40 member 1 [Source:HGNC Symbol;Acc:HGNC:10909]	7.61886	27.119	3.07309e-09	1.1826e-06	-0.759137	-7.30933	5.55085e-10	2.85859e-07	12.4451	-0.474557	-4.5612	2.38195e-05	0.00292276	2.08119	-0.28458	-2.78386	0.00706963	0.1156	-3.16291
ENSG00000143375	CGN	57530	cingulin [Source:HGNC Symbol;Acc:HGNC:17429]	1.89227	26.4089	4.51727e-09	1.52509e-06	-3.22088	-7.30384	5.67515e-10	2.87307e-07	12.5314	-1.52627	-3.4966	0.000865872	0.022017	-0.841312	-1.69461	-3.74279	0.000394035	0.0218018	-0.0345561
ENSG00000158764	ITLN2	142683	intelectin 2 [Source:HGNC Symbol;Acc:HGNC:20599]	2.22964	26.2231	5.00014e-09	1.6412e-06	-3.34351	-7.2792	6.26878e-10	3.06954e-07	12.4651	-1.62346	-3.56112	0.000706452	0.0199122	-0.700785	-1.72005	-3.65691	0.000520289	0.025772	-0.319107
ENSG00000185670	ZBTB3	79842	zinc finger and BTB domain containing 3 [Source:HGNC Symbol;Acc:HGNC:22918]	2.93576	28.4341	1.52406e-09	7.65602e-07	-0.539172	-7.28266	6.18186e-10	3.06954e-07	12.4936	-0.149488	-2.01652	0.0479817	0.191332	-4.53017	-0.389684	-5.30149	1.54517e-06	0.000969622	5.04412
ENSG00000168010	ATG16L2	89849	autophagy related 16 like 2 [Source:HGNC Symbol;Acc:HGNC:25464]	3.97245	27.0505	3.18886e-09	1.20567e-06	0.854279	7.27276	6.43403e-10	3.07254e-07	12.4278	0.337213	2.86484	0.00565086	0.0591482	-2.83078	0.517066	4.49505	3.01684e-05	0.00530058	2.14827
ENSG00000163348	PYGO2	90780	pygopus family PHD finger 2 [Source:HGNC Symbol;Acc:HGNC:30257]	4.65461	26.8774	3.50159e-09	1.29122e-06	-0.355005	-7.25293	6.97026e-10	3.23806e-07	12.3204	-0.137178	-2.79773	0.00680551	0.0653194	-3.07303	-0.217827	-4.51001	2.86018e-05	0.00517076	2.15199
ENSG00000178726	THBD	7056	thrombomodulin [Source:HGNC Symbol;Acc:HGNC:11784]	6.19911	28.9632	1.15438e-09	6.15716e-07	1.36313	7.25023	7.04656e-10	3.23806e-07	12.2454	0.338244	1.79582	0.077284	0.249853	-5.32287	1.02488	5.56147	5.7195e-07	0.000632726	5.82141
ENSG00000118520	ARG1	383	arginase 1 [Source:HGNC Symbol;Acc:HGNC:663]	-2.86841	26.398	4.54428e-09	1.52509e-06	3.42688	7.23092	7.61791e-10	3.44757e-07	9.53481	1.64769	3.46836	0.000945901	0.0231963	-0.998298	1.77918	3.89911	0.000235529	0.0160321	-0.170036
ENSG00000141699	RETREG3	162427	reticulophagy regulator family member 3 [Source:HGNC Symbol;Acc:HGNC:27258]	5.35836	26.0271	5.56776e-09	1.71251e-06	-0.319085	-7.21784	8.0306e-10	3.58009e-07	12.1508	-0.166124	-3.7513	0.000383257	0.0141153	-0.464333	-0.152962	-3.51027	0.000829464	0.0342673	-1.07692
ENSG00000116016	EPAS1	2034	endothelial PAS domain protein 1 [Source:HGNC Symbol;Acc:HGNC:3374]	9.54868	26.5018	4.29403e-09	1.49138e-06	0.35015	7.2096	8.30203e-10	3.64667e-07	12.0218	0.223817	4.59957	2.07543e-05	0.00269527	2.17794	0.126333	2.64634	0.0102477	0.142037	-3.53994
ENSG00000101187	SLCO4A1	28231	solute carrier organic anion transporter family member 4A1 [Source:HGNC Symbol;Acc:HGNC:10953]	2.7769	26.2005	5.06248e-09	1.6436e-06	2.08496	7.19333	8.8656e-10	3.67787e-07	12.1454	1.25879	4.3231	5.53576e-05	0.00461373	1.63394	0.826175	2.95407	0.00439486	0.0882784	-2.32796
ENSG00000125872	LRRN4	164312	leucine rich repeat neuronal 4 [Source:HGNC Symbol;Acc:HGNC:16208]	2.58257	25.6392	6.89514e-09	1.90289e-06	-3.60989	-7.1949	8.80964e-10	3.67787e-07	12.1505	-1.87818	-3.77485	0.000354884	0.0135898	-0.104104	-1.73172	-3.36628	0.0012977	0.0441971	-1.1811
ENSG00000154734	ADAMTS1	9510	ADAM metallopeptidase with thrombospondin type 1 motif 1 [Source:HGNC Symbol;Acc:HGNC:217]	7.76498	25.9764	5.72491e-09	1.71251e-06	1.74918	7.19893	8.66727e-10	3.67787e-07	12.0026	0.844639	3.46868	0.000944955	0.0231921	-1.42891	0.904539	3.79535	0.000331834	0.0196301	-0.330249
ENSG00000143457	GOLPH3L	55204	golgi phosphoprotein 3 like [Source:HGNC Symbol;Acc:HGNC:24882]	4.49345	26.0226	5.58142e-09	1.71251e-06	-0.375631	-7.19908	8.6623e-10	3.67787e-07	12.1151	-0.170603	-3.26408	0.00177127	0.032007	-1.82289	-0.205027	-3.98296	0.00017792	0.0136874	0.433597
ENSG00000127329	PTPRB	5787	protein tyrosine phosphatase receptor type B [Source:HGNC Symbol;Acc:HGNC:9665]	7.668	33.1174	1.41245e-10	1.83428e-07	0.523209	7.17581	9.51465e-10	3.75616e-07	11.9136	0.511519	7.00054	1.92821e-09	1.43984e-05	11.2611	0.0116897	0.163142	0.870925	0.970876	-6.82182
ENSG00000158079	PTPDC1	138639	protein tyrosine phosphatase domain containing 1 [Source:HGNC Symbol;Acc:HGNC:30184]	4.23512	26.7929	3.66563e-09	1.33523e-06	0.442477	7.17146	9.6831e-10	3.75616e-07	12.0198	0.307453	4.9719	5.32305e-06	0.00116907	3.70643	0.135025	2.2255	0.0296079	0.251049	-4.20961
ENSG00000167699	GLOD4	51031	glyoxalase domain containing 4 [Source:HGNC Symbol;Acc:HGNC:14111]	4.68005	25.6912	6.69956e-09	1.87018e-06	-0.283923	-7.17169	9.67434e-10	3.75616e-07	11.9982	-0.14577	-3.67588	0.000489454	0.0160633	-0.640726	-0.138152	-3.53835	0.000759222	0.0323037	-0.942213
ENSG00000102854	MSLN	10232	mesothelin [Source:HGNC Symbol;Acc:HGNC:7371]	3.99308	25.5556	7.22178e-09	1.94092e-06	-4.02145	-7.17305	9.62132e-10	3.75616e-07	12.047	-1.80825	-3.23467	0.00193516	0.0334895	-1.8214	-2.2132	-3.87785	0.00025276	0.0165201	0.19626
ENSG00000062716	VMP1	81671	vacuole membrane protein 1 [Source:HGNC Symbol;Acc:HGNC:29559]	6.79988	25.9658	5.75848e-09	1.71251e-06	1.42068	7.17928	9.38267e-10	3.75616e-07	11.9488	0.637713	3.21574	0.00204807	0.0345031	-2.11459	0.782963	4.0344	0.000149571	0.0125846	0.457539
ENSG00000175906	ARL4D	379	ADP ribosylation factor like GTPase 4D [Source:HGNC Symbol;Acc:HGNC:656]	2.64953	27.1127	3.08351e-09	1.1826e-06	-1.10294	-7.15664	1.02795e-09	3.93639e-07	12.0006	-0.800527	-5.19903	2.27641e-06	0.000739065	4.65651	-0.30241	-1.96708	0.0535488	0.331286	-4.44768
ENSG00000090612	ZNF268	10795	zinc finger protein 268 [Source:HGNC Symbol;Acc:HGNC:13061]	4.3559	26.532	4.22399e-09	1.48431e-06	-0.292399	-7.1445	1.07955e-09	4.0258e-07	11.9072	-0.201769	-4.92244	6.39297e-06	0.0012742	3.51858	-0.0906301	-2.24345	0.0283661	0.244313	-4.18516
ENSG00000131873	CHSY1	22856	chondroitin sulfate synthase 1 [Source:HGNC Symbol;Acc:HGNC:17198]	5.74772	26.0856	5.39148e-09	1.71251e-06	0.858604	7.14573	1.07418e-09	4.0258e-07	11.8494	0.338508	2.81161	0.00655023	0.0640841	-3.12942	0.520096	4.40904	4.09247e-05	0.00626862	1.73767
ENSG00000084110	HAL	3034	histidine ammonia-lyase [Source:HGNC Symbol;Acc:HGNC:4806]	0.661096	27.7813	2.15451e-09	9.32653e-07	2.12134	7.14171	1.09173e-09	4.0258e-07	11.7152	0.628573	2.11771	0.0381227	0.168465	-3.99286	1.49277	5.27132	1.73239e-06	0.000992074	4.84937
ENSG00000117479	SLC19A2	10560	solute carrier family 19 member 2 [Source:HGNC Symbol;Acc:HGNC:10938]	5.22248	25.7803	6.37805e-09	1.82381e-06	1.83589	7.13124	1.13884e-09	4.09275e-07	11.8185	1.13323	4.38657	4.43003e-05	0.00407141	1.60397	0.702661	2.79654	0.00682782	0.113174	-3.00761
ENSG00000164683	HEY1	23462	hes related family bHLH transcription factor with YRPW motif 1 [Source:HGNC Symbol;Acc:HGNC:4880]	4.06458	25.6161	6.98381e-09	1.90289e-06	0.751809	7.1294	1.14732e-09	4.09275e-07	11.8618	0.44636	4.22221	7.86403e-05	0.00570123	1.14907	0.305449	2.95427	0.00439235	0.0882784	-2.49902
ENSG00000205336	ADGRG1	9289	adhesion G protein-coupled receptor G1 [Source:HGNC Symbol;Acc:HGNC:4512]	4.89157	25.9556	5.79073e-09	1.71251e-06	0.878397	7.11751	1.20367e-09	4.22327e-07	11.7747	0.573812	4.63777	1.80863e-05	0.0024117	2.47777	0.304585	2.51774	0.0143462	0.170992	-3.64952
ENSG00000243566	UPK3B	105375355	uroplakin 3B [Source:HGNC Symbol;Acc:HGNC:21444]	4.22727	25.0973	9.31829e-09	2.26283e-06	-4.11559	-7.11498	1.21598e-09	4.22327e-07	11.8105	-2.09017	-3.61511	0.000594899	0.0178404	-0.748245	-2.02543	-3.46225	0.000964131	0.0375948	-1.07262
ENSG00000167754	KLK5	25818	kallikrein related peptidase 5 [Source:HGNC Symbol;Acc:HGNC:6366]	-0.9385	25.3506	8.09186e-09	2.1017e-06	-3.70156	-7.10095	1.28676e-09	4.31844e-07	10.9127	-2.20088	-4.28357	6.35496e-05	0.00503491	1.54425	-1.50068	-2.79933	0.00677551	0.112716	-2.37615
ENSG00000117597	UTP25	27042	UTP25 small subunit processor component [Source:HGNC Symbol;Acc:HGNC:28440]	4.07751	25.4179	7.79451e-09	2.0603e-06	-0.378965	-7.10099	1.28653e-09	4.31844e-07	11.7516	-0.227944	-4.26557	6.76585e-05	0.00520978	1.29394	-0.151021	-2.86051	0.00571946	0.10342	-2.7273
ENSG00000188290	HES4	57801	hes family bHLH transcription factor 4 [Source:HGNC Symbol;Acc:HGNC:24149]	3.3245	25.2583	8.51812e-09	2.13421e-06	0.705868	7.10325	1.27486e-09	4.31844e-07	11.7909	0.380428	3.81977	0.000306241	0.0128111	-0.0404656	0.325439	3.34034	0.00140504	0.0460973	-1.3603
ENSG00000205362	MT1A	4489	metallothionein 1A [Source:HGNC Symbol;Acc:HGNC:7393]	1.00391	26.3192	4.74408e-09	1.57445e-06	3.73263	7.08966	1.34667e-09	4.46929e-07	11.6289	1.51989	2.88995	0.00526744	0.0571082	-2.37253	2.21274	4.52882	2.67451e-05	0.00507615	2.4167
ENSG00000126217	MCF2L	23263	MCF.2 cell line derived transforming sequence like [Source:HGNC Symbol;Acc:HGNC:14576]	5.75076	31.1514	3.75183e-10	3.30718e-07	0.882105	7.07528	1.42696e-09	4.4865e-07	11.5721	0.83223	6.65738	7.64732e-09	2.97714e-05	9.96635	0.0498746	0.407902	0.684718	0.911437	-6.65534
ENSG00000167106	FAM102A	399665	family with sequence similarity 102 member A [Source:HGNC Symbol;Acc:HGNC:31419]	4.80347	25.0081	9.79424e-09	2.32178e-06	-0.589416	-7.07602	1.42274e-09	4.4865e-07	11.6172	-0.316976	-3.79964	0.000327191	0.013118	-0.268888	-0.27244	-3.30826	0.00154942	0.0484602	-1.60926
ENSG00000180871	CXCR2	3579	C-X-C motif chemokine receptor 2 [Source:HGNC Symbol;Acc:HGNC:6027]	3.10861	27.1142	3.08101e-09	1.1826e-06	2.39905	7.08123	1.3932e-09	4.4865e-07	11.7022	0.720016	2.11767	0.0381269	0.168465	-4.42477	1.67904	5.16282	2.60888e-06	0.00125522	4.51311
ENSG00000163464	CXCR1	3577	C-X-C motif chemokine receptor 1 [Source:HGNC Symbol;Acc:HGNC:6026]	2.02367	27.8491	2.0781e-09	9.32653e-07	2.5211	7.05689	1.53673e-09	4.78131e-07	11.6086	0.662186	1.85445	0.0683212	0.232783	-4.73767	1.85891	5.49255	7.45404e-07	0.000690248	5.7327
ENSG00000147454	SLC25A37	51312	solute carrier family 25 member 37 [Source:HGNC Symbol;Acc:HGNC:29786]	5.77826	25.9141	5.92456e-09	1.71806e-06	0.628507	7.04834	1.59058e-09	4.89783e-07	11.4629	0.214571	2.40175	0.0192561	0.115621	-4.10036	0.413936	4.72581	1.31467e-05	0.00332779	2.82197
ENSG00000145431	PDGFC	56034	platelet derived growth factor C [Source:HGNC Symbol;Acc:HGNC:8801]	4.81892	24.9766	9.96851e-09	2.34448e-06	-0.624868	-7.04561	1.60813e-09	4.90137e-07	11.4964	-0.370312	-4.16911	9.44523e-05	0.00631916	0.906228	-0.254555	-2.9036	0.00506929	0.0961974	-2.69806
ENSG00000188997	KCTD21	283219	potassium channel tetramerization domain containing 21 [Source:HGNC Symbol;Acc:HGNC:27452]	3.61356	24.6956	1.16702e-08	2.70216e-06	-0.459739	-7.0263	1.7382e-09	5.24426e-07	11.481	-0.256566	-3.91718	0.000221766	0.0104643	0.226579	-0.203173	-3.13575	0.0025971	0.0653852	-1.95006
ENSG00000148841	ITPRIP	85450	inositol 1,4,5-trisphosphate receptor interacting protein [Source:HGNC Symbol;Acc:HGNC:29370]	6.40852	27.706	2.24286e-09	9.57027e-07	1.12813	7.01098	1.84882e-09	5.36139e-07	11.2964	0.931104	5.77116	2.5403e-07	0.000205071	6.52552	0.197025	1.24792	0.216646	0.619966	-6.00524
ENSG00000081923	ATP8B1	5205	ATPase phospholipid transporting 8B1 [Source:HGNC Symbol;Acc:HGNC:3706]	4.78991	24.6586	1.19161e-08	2.7301e-06	0.580688	7.01353	1.82993e-09	5.36139e-07	11.3684	0.325736	3.92581	0.00021547	0.010281	0.121344	0.254952	3.13587	0.0025962	0.0653852	-2.09543
ENSG00000047634	SCML1	6322	Scm polycomb group protein like 1 [Source:HGNC Symbol;Acc:HGNC:10580]	4.2907	24.5965	1.23402e-08	2.77135e-06	0.464847	7.01145	1.84532e-09	5.36139e-07	11.3864	0.251452	3.78468	0.000343648	0.0134585	-0.270663	0.213395	3.27542	0.00171166	0.0517498	-1.66206
ENSG00000141526	SLC16A3	9123	solute carrier family 16 member 3 [Source:HGNC Symbol;Acc:HGNC:10924]	2.88971	26.5558	4.16973e-09	1.48269e-06	1.27557	7.00496	1.89416e-09	5.44006e-07	11.4153	0.363133	1.99093	0.0507973	0.198021	-4.59648	0.912438	5.15259	2.71118e-06	0.00126532	4.50591
ENSG00000135094	SDS	10993	serine dehydratase [Source:HGNC Symbol;Acc:HGNC:10691]	-0.804974	28.0809	1.83711e-09	8.70344e-07	2.37816	6.99284	1.98889e-09	5.65772e-07	10.5654	0.515473	1.51964	0.133569	0.341515	-4.73376	1.86269	5.72701	3.01578e-07	0.000474096	5.88901
ENSG00000090924	PLEKHG2	64857	pleckstrin homology and RhoGEF domain containing G2 [Source:HGNC Symbol;Acc:HGNC:29515]	5.10904	25.2716	8.45501e-09	2.13421e-06	0.723072	6.97681	2.12142e-09	5.86711e-07	11.2097	0.49669	4.78104	1.07494e-05	0.00182429	2.96146	0.226382	2.22536	0.0296177	0.251049	-4.3039
ENSG00000183337	BCOR	54880	BCL6 corepressor [Source:HGNC Symbol;Acc:HGNC:20893]	5.5487	24.3645	1.40669e-08	2.97989e-06	0.45276	6.97808	2.11064e-09	5.86711e-07	11.1952	0.245821	3.78099	0.000347823	0.0134749	-0.386503	0.206939	3.24452	0.00187876	0.0543765	-1.8525
ENSG00000064309	CDON	50937	cell adhesion associated, oncogene regulated [Source:HGNC Symbol;Acc:HGNC:17104]	5.88479	24.5647	1.25631e-08	2.80034e-06	-1.03185	-6.96812	2.19696e-09	5.96556e-07	11.1454	-0.634595	-4.27882	6.46106e-05	0.00506523	1.19736	-0.397252	-2.71687	0.00848329	0.127844	-3.24327
ENSG00000122687	MRM2	29960	mitochondrial rRNA methyltransferase 2 [Source:HGNC Symbol;Acc:HGNC:16352]	3.4522	24.4689	1.32607e-08	2.84951e-06	-0.368905	-6.96931	2.18647e-09	5.96556e-07	11.2647	-0.220737	-4.16525	9.57127e-05	0.0063389	1.03671	-0.148167	-2.82992	0.00622686	0.107758	-2.72085
ENSG00000169594	BNC1	646	basonuclin 1 [Source:HGNC Symbol;Acc:HGNC:1081]	3.05225	24.0975	1.63663e-08	3.30199e-06	-2.99756	-6.96492	2.22545e-09	5.98847e-07	11.2588	-1.61538	-3.76696	0.000364156	0.0137858	-0.172106	-1.38218	-3.16565	0.00237744	0.0622695	-1.78167
ENSG00000176907	TCIM	56892	transcriptional and immune response regulator [Source:HGNC Symbol;Acc:HGNC:1357]	4.7833	30.0446	6.59126e-10	4.27988e-07	0.933729	6.95603	2.30648e-09	6.15111e-07	11.1423	0.879062	6.52896	1.27766e-08	3.46932e-05	9.50563	0.054667	0.415859	0.678916	0.909841	-6.5739
ENSG00000128510	CPA4	51200	carboxypeptidase A4 [Source:HGNC Symbol;Acc:HGNC:15740]	1.33039	23.9085	1.82253e-08	3.60511e-06	-4.04392	-6.95298	2.33491e-09	6.17181e-07	11.1438	-1.96329	-3.46415	0.000958411	0.0233735	-0.886573	-2.08062	-3.42602	0.00107918	0.0397459	-0.897397
ENSG00000183309	ZNF623	9831	zinc finger protein 623 [Source:HGNC Symbol;Acc:HGNC:29084]	4.99559	27.6353	2.32919e-09	9.79702e-07	-0.397619	-6.94849	2.37748e-09	6.2292e-07	11.1046	-0.075131	-1.31044	0.194768	0.423205	-5.95513	-0.322488	-5.71241	3.19155e-07	0.000476642	6.44221
ENSG00000186918	ZNF395	55893	zinc finger protein 395 [Source:HGNC Symbol;Acc:HGNC:18737]	4.70379	24.489	1.31113e-08	2.83784e-06	-0.453321	-6.94523	2.40891e-09	6.25668e-07	11.1052	-0.284235	-4.34776	5.07748e-05	0.0044087	1.50394	-0.169086	-2.62575	0.0108224	0.146467	-3.37586
ENSG00000186111	PIP5K1C	23396	phosphatidylinositol-4-phosphate 5-kinase type 1 gamma [Source:HGNC Symbol;Acc:HGNC:8996]	5.94558	24.0588	1.67298e-08	3.33134e-06	0.455213	6.92908	2.5706e-09	6.61907e-07	10.9873	0.254798	3.87076	0.000258775	0.0115144	-0.129056	0.200414	3.10299	0.00285951	0.0688107	-2.26253
ENSG00000041353	RAB27B	5874	RAB27B, member RAS oncogene family [Source:HGNC Symbol;Acc:HGNC:9767]	1.65732	24.7401	1.13818e-08	2.65596e-06	-1.41552	-6.89707	2.92361e-09	7.4594e-07	10.9353	-0.977951	-4.77564	1.09637e-05	0.00183974	3.22901	-0.43757	-2.12459	0.0375214	0.279902	-3.97837
ENSG00000147475	ERLIN2	11160	ER lipid raft associated 2 [Source:HGNC Symbol;Acc:HGNC:1356]	5.52299	24.1209	1.61501e-08	3.28154e-06	-0.230958	-6.893	2.97187e-09	7.4594e-07	10.8621	-0.0943229	-2.81004	0.0065785	0.0641296	-3.11581	-0.136635	-4.13772	0.0001052	0.0106156	0.856825
ENSG00000163638	ADAMTS9	56999	ADAM metallopeptidase with thrombospondin type 1 motif 9 [Source:HGNC Symbol;Acc:HGNC:13202]	5.69539	30.237	5.97191e-10	4.24702e-07	1.7441	6.89408	2.95897e-09	7.4594e-07	10.8568	0.131213	0.518015	0.606249	0.784815	-6.73508	1.61289	6.51065	1.37452e-08	8.21109e-05	9.4553
ENSG00000161249	DMKN	93099	dermokine [Source:HGNC Symbol;Acc:HGNC:25063]	2.39564	23.7452	2.00066e-08	3.83062e-06	-1.23655	-6.87767	3.16066e-09	7.73818e-07	10.918	-0.525654	-2.9248	0.00477503	0.0542604	-2.42407	-0.710893	-3.94801	0.00020006	0.014682	0.550357
ENSG00000198081	ZBTB14	7541	zinc finger and BTB domain containing 14 [Source:HGNC Symbol;Acc:HGNC:12860]	3.91037	24.1452	1.59288e-08	3.28154e-06	-0.418519	-6.87888	3.14542e-09	7.73818e-07	10.8888	-0.162721	-2.6701	0.00961895	0.0788875	-3.29572	-0.255798	-4.25657	6.98089e-05	0.00836101	1.37105
ENSG00000188176	SMTNL2	342527	smoothelin like 2 [Source:HGNC Symbol;Acc:HGNC:24764]	2.68327	25.2168	8.7172e-09	2.13421e-06	-1.2405	-6.88018	3.129e-09	7.73818e-07	10.934	-0.350583	-1.94317	0.0564337	0.209863	-4.62593	-0.889913	-4.94669	5.84444e-06	0.0021027	3.80404
ENSG00000087157	PGS1	9489	phosphatidylglycerophosphate synthase 1 [Source:HGNC Symbol;Acc:HGNC:30029]	4.29959	23.8255	1.91092e-08	3.70632e-06	0.43104	6.87425	3.20445e-09	7.78159e-07	10.8482	0.189545	3.01707	0.00366994	0.0467651	-2.47308	0.241495	3.91702	0.00022189	0.0158054	0.240747
ENSG00000135778	NTPCR	84284	nucleoside-triphosphatase, cancer-related [Source:HGNC Symbol;Acc:HGNC:28204]	4.94834	23.6011	2.17287e-08	4.08185e-06	-0.304209	-6.86669	3.30329e-09	7.95694e-07	10.7842	-0.145662	-3.28217	0.00167704	0.0312289	-1.81544	-0.158547	-3.62985	0.000567494	0.0271642	-0.693126
ENSG00000130164	LDLR	3949	low density lipoprotein receptor [Source:HGNC Symbol;Acc:HGNC:6547]	5.18792	25.6916	6.69825e-09	1.87018e-06	1.70564	6.8394	3.68603e-09	8.80784e-07	10.6618	0.43499	1.74103	0.0865235	0.266827	-5.34581	1.27065	5.20852	2.19637e-06	0.00111192	4.56479
ENSG00000027075	PRKCH	5583	protein kinase C eta [Source:HGNC Symbol;Acc:HGNC:9403]	5.01986	30.5093	5.19604e-10	4.06981e-07	0.371758	6.81661	4.03914e-09	9.53753e-07	10.5836	0.37135	6.79327	4.43596e-09	2.64995e-05	10.5261	0.000408633	0.00762177	0.993943	0.998752	-6.67825
ENSG00000138231	DBR1	51163	debranching RNA lariats 1 [Source:HGNC Symbol;Acc:HGNC:15594]	3.34948	23.1957	2.74384e-08	4.82958e-06	-0.360633	-6.81562	4.05526e-09	9.53753e-07	10.6713	-0.193945	-3.66099	0.0005135	0.0165813	-0.524593	-0.166688	-3.18259	0.00226086	0.060802	-1.78865
ENSG00000188897	NA	400499	vitellogenin [Source:NCBI gene;Acc:400499]	1.41615	24.5327	1.27917e-08	2.80644e-06	1.50746	6.80653	4.20594e-09	9.73856e-07	10.5848	0.501375	2.26093	0.0272003	0.13986	-3.8131	1.00609	4.70837	1.40071e-05	0.00345766	3.00584
ENSG00000176532	PRR15	222171	proline rich 15 [Source:HGNC Symbol;Acc:HGNC:22310]	0.702312	23.2475	2.66295e-08	4.76285e-06	-2.38764	-6.8037	4.25409e-09	9.77426e-07	10.4192	-0.94449	-2.70884	0.00866922	0.0746635	-2.72119	-1.44315	-4.03466	0.000149441	0.0125846	0.851611
ENSG00000072415	MPP5	64398	membrane palmitoylated protein 5 [Source:HGNC Symbol;Acc:HGNC:18669]	5.15024	25.9269	5.88293e-09	1.71806e-06	-0.262795	-6.79965	4.32367e-09	9.78361e-07	10.5107	-0.214818	-5.54931	5.99351e-07	0.000319679	5.74623	-0.0479769	-1.25959	0.21243	0.616293	-5.90414
ENSG00000105352	CEACAM4	1089	carcinoembryonic antigen related cell adhesion molecule 4 [Source:HGNC Symbol;Acc:HGNC:1816]	0.0791072	23.8285	1.90763e-08	3.70632e-06	2.25714	6.80112	4.29824e-09	9.78361e-07	10.266	0.928516	2.79346	0.00688586	0.0657342	-2.46854	1.32863	4.19357	8.68183e-05	0.00939556	1.31122
ENSG00000121067	SPOP	8405	speckle type BTB/POZ protein [Source:HGNC Symbol;Acc:HGNC:11254]	5.74765	23.144	2.8271e-08	4.90946e-06	-0.264467	-6.79597	4.38808e-09	9.8547e-07	10.4701	-0.148914	-3.81993	0.000306082	0.0128111	-0.277756	-0.115553	-3.01514	0.00369031	0.0798739	-2.48447
ENSG00000141668	CBLN2	147381	cerebellin 2 precursor [Source:HGNC Symbol;Acc:HGNC:1544]	-0.545387	23.854	1.88007e-08	3.69447e-06	-2.81619	-6.79034	4.48834e-09	1.00046e-06	9.92131	-0.862649	-2.0989	0.0398098	0.173058	-3.83839	-1.95354	-4.58869	2.15818e-05	0.00450789	2.28875
ENSG00000179403	VWA1	64856	von Willebrand factor A domain containing 1 [Source:HGNC Symbol;Acc:HGNC:30910]	4.22314	23.193	2.7482e-08	4.82958e-06	0.680487	6.78571	4.57252e-09	1.01168e-06	10.5036	0.401972	3.99882	0.000168671	0.00888543	0.404769	0.278515	2.83235	0.00618509	0.107383	-2.83239
ENSG00000166148	AVPR1A	552	arginine vasopressin receptor 1A [Source:HGNC Symbol;Acc:HGNC:895]	3.84497	23.1059	2.89007e-08	4.96113e-06	1.23936	6.78117	4.65648e-09	1.01521e-06	10.5076	0.593285	3.23721	0.00192048	0.0333893	-1.82666	0.646073	3.62474	0.000576848	0.0271832	-0.615487
ENSG00000033867	SLC4A7	9497	solute carrier family 4 member 7 [Source:HGNC Symbol;Acc:HGNC:11033]	6.10712	24.1218	1.61416e-08	3.28154e-06	0.522368	6.78172	4.64624e-09	1.01521e-06	10.4005	0.171887	2.2274	0.0294744	0.146119	-4.49249	0.350481	4.62869	1.86884e-05	0.00417791	2.47188
ENSG00000205929	C21orf62	56245	chromosome 21 open reading frame 62 [Source:HGNC Symbol;Acc:HGNC:1305]	0.516043	22.7833	3.48524e-08	5.47898e-06	-3.13079	-6.77858	4.70515e-09	1.01839e-06	10.3175	-1.63827	-3.59134	0.000641769	0.0187197	-0.43885	-1.49251	-3.1452	0.00252573	0.0644244	-1.58892
ENSG00000105722	ERF	2077	ETS2 repressor factor [Source:HGNC Symbol;Acc:HGNC:3444]	5.20756	22.9695	3.12775e-08	5.21558e-06	0.64604	6.77343	4.80346e-09	1.03219e-06	10.4036	0.353228	3.69552	0.000459358	0.0155739	-0.627203	0.292812	3.12681	0.00266635	0.0661473	-2.15465
ENSG00000151948	GLT1D1	144423	glycosyltransferase 1 domain containing 1 [Source:HGNC Symbol;Acc:HGNC:26483]	0.536296	24.3996	1.37903e-08	2.94216e-06	2.21226	6.77066	4.85703e-09	1.03625e-06	10.3233	0.765024	2.3428	0.0222873	0.125239	-3.53361	1.44723	4.68002	1.55238e-05	0.00373935	2.88086
ENSG00000134317	GRHL1	29841	grainyhead like transcription factor 1 [Source:HGNC Symbol;Acc:HGNC:17923]	1.6375	23.0735	2.94488e-08	5.02631e-06	0.983415	6.7662	4.94468e-09	1.04009e-06	10.4443	0.450846	3.09429	0.00293321	0.0413264	-1.88262	0.532569	3.7566	0.000376684	0.021309	0.0185937
ENSG00000163659	TIPARP	25976	TCDD inducible poly(ADP-ribose) polymerase [Source:HGNC Symbol;Acc:HGNC:23696]	6.53029	23.3287	2.54112e-08	4.57233e-06	1.27141	6.7679	4.91123e-09	1.04009e-06	10.3316	0.514225	2.73158	0.00815238	0.0720915	-3.37053	0.757185	4.10765	0.000116598	0.0111809	0.705616
ENSG00000004799	PDK4	5166	pyruvate dehydrogenase kinase 4 [Source:HGNC Symbol;Acc:HGNC:8812]	8.82737	22.855	3.34288e-08	5.36819e-06	1.85602	6.75927	5.08418e-09	1.05458e-06	10.2482	0.965398	3.50811	0.000835128	0.0216045	-1.33229	0.890623	3.30571	0.00156147	0.0486409	-1.80164
ENSG00000161905	ALOX15	246	arachidonate 15-lipoxygenase [Source:HGNC Symbol;Acc:HGNC:433]	4.11006	22.6921	3.67546e-08	5.68821e-06	-4.08097	-6.76067	5.05557e-09	1.05458e-06	10.4294	-1.86176	-3.0885	0.00298328	0.041717	-2.23117	-2.21922	-3.61871	0.000588091	0.0274893	-0.601158
ENSG00000171049	FPR2	2358	formyl peptide receptor 2 [Source:HGNC Symbol;Acc:HGNC:3827]	0.897805	24.65	1.19737e-08	2.7301e-06	2.48419	6.75694	5.13188e-09	1.05713e-06	10.3473	0.784687	2.13498	0.0366296	0.164599	-4.00559	1.69951	4.8695	7.77121e-06	0.00244335	3.52937
ENSG00000111859	NEDD9	4739	neural precursor cell expressed, developmentally down-regulated 9 [Source:HGNC Symbol;Acc:HGNC:7733]	6.54336	24.5216	1.28723e-08	2.80644e-06	1.37456	6.7527	5.2199e-09	1.06591e-06	10.273	1.03789	5.08476	3.49613e-06	0.000937289	3.97401	0.336676	1.68621	0.0966659	0.438276	-5.39013
ENSG00000197566	ZNF624	57547	zinc finger protein 624 [Source:HGNC Symbol;Acc:HGNC:29254]	2.50135	23.1926	2.74877e-08	4.82958e-06	-0.724613	-6.75146	5.24584e-09	1.06591e-06	10.4376	-0.282014	-2.62458	0.010856	0.0844307	-3.17717	-0.442599	-4.15183	0.00010023	0.0102879	1.1714
ENSG00000103196	CRISPLD2	83716	cysteine rich secretory protein LCCL domain containing 2 [Source:HGNC Symbol;Acc:HGNC:25248]	6.39949	23.7057	2.04643e-08	3.89329e-06	1.05663	6.74289	5.42934e-09	1.09574e-06	10.2356	0.36354	2.31555	0.0238271	0.129696	-4.32534	0.693094	4.50869	2.8737e-05	0.00517076	2.04395
ENSG00000168309	FAM107A	11170	family with sequence similarity 107 member A [Source:HGNC Symbol;Acc:HGNC:30827]	6.19609	22.7248	3.60599e-08	5.60975e-06	1.002	6.73958	5.50173e-09	1.10289e-06	10.2332	0.534719	3.58889	0.000646788	0.018795	-1.00523	0.467276	3.20167	0.00213601	0.0588567	-2.00632
ENSG00000137936	BCAR3	8412	BCAR3 adaptor protein, NSP family member [Source:HGNC Symbol;Acc:HGNC:973]	4.45053	23.0412	3.00045e-08	5.09206e-06	-0.530394	-6.7281	5.76086e-09	1.14714e-06	10.2696	-0.209658	-2.655	0.0100142	0.0808715	-3.39756	-0.320735	-4.11641	0.000113157	0.0110454	0.867735
ENSG00000018280	SLC11A1	6556	solute carrier family 11 member 1 [Source:HGNC Symbol;Acc:HGNC:10907]	3.17204	25.7709	6.41132e-09	1.82381e-06	2.13583	6.7093	6.21177e-09	1.22874e-06	10.2598	0.44413	1.39454	0.168016	0.389122	-5.61278	1.6917	5.48838	7.57413e-07	0.000690248	5.69731
ENSG00000162747	FCGR3B	2215	Fc fragment of IgG receptor IIIb [Source:HGNC Symbol;Acc:HGNC:3620]	3.08694	23.6645	2.09528e-08	3.96101e-06	2.30314	6.70695	6.27039e-09	1.23217e-06	10.2492	0.810681	2.35334	0.0217158	0.123406	-3.92757	1.49246	4.52958	2.66721e-05	0.00507615	2.31775
ENSG00000182541	LIMK2	3985	LIM domain kinase 2 [Source:HGNC Symbol;Acc:HGNC:6614]	4.07831	24.5293	1.28162e-08	2.80644e-06	0.723741	6.69932	6.46493e-09	1.2539e-06	10.1759	0.187914	1.73662	0.0873064	0.267957	-5.2277	0.535827	5.05667	3.883e-06	0.00161085	4.09212
ENSG00000114638	UPK1B	7348	uroplakin 1B [Source:HGNC Symbol;Acc:HGNC:12578]	1.73798	22.1178	5.14641e-08	7.14969e-06	-4.00173	-6.68976	6.71728e-09	1.28779e-06	10.1844	-1.92366	-3.28388	0.00166837	0.0311065	-1.43613	-2.07806	-3.33701	0.00141943	0.0461339	-1.17414
ENSG00000136514	RTP4	64108	receptor transporter protein 4 [Source:HGNC Symbol;Acc:HGNC:23992]	1.37563	22.5945	3.89089e-08	5.88628e-06	-0.947477	-6.68785	6.769e-09	1.28779e-06	10.109	-0.38433	-2.71219	0.00859119	0.0742754	-2.78793	-0.563146	-3.98251	0.00017819	0.0136874	0.707669
ENSG00000122299	ZC3H7A	29066	zinc finger CCCH-type containing 7A [Source:HGNC Symbol;Acc:HGNC:30959]	5.8137	22.8688	3.31618e-08	5.36819e-06	-0.211276	-6.68861	6.74834e-09	1.28779e-06	10.0459	-0.0819634	-2.59006	0.0118886	0.0889304	-3.67108	-0.129313	-4.15708	9.84375e-05	0.0101482	0.902364
ENSG00000198792	TMEM184B	25829	transmembrane protein 184B [Source:HGNC Symbol;Acc:HGNC:1310]	5.87762	22.5279	4.04528e-08	5.98161e-06	0.36369	6.68614	6.81545e-09	1.28842e-06	10.0335	0.160807	2.95073	0.00443675	0.0520702	-2.78068	0.202883	3.79327	0.000334105	0.0196832	-0.258205
ENSG00000198814	GK	2710	glycerol kinase [Source:HGNC Symbol;Acc:HGNC:4289]	3.45459	23.3954	2.44537e-08	4.50143e-06	0.833583	6.6625	7.49211e-09	1.40743e-06	10.0721	0.268064	2.13868	0.0363163	0.164179	-4.38966	0.56552	4.60658	2.02374e-05	0.00438701	2.57995
ENSG00000119535	CSF3R	1441	colony stimulating factor 3 receptor [Source:HGNC Symbol;Acc:HGNC:2439]	4.80896	25.2194	8.70476e-09	2.13421e-06	1.9617	6.6587	7.6069e-09	1.42007e-06	9.96928	0.404835	1.37174	0.174975	0.397983	-5.87172	1.55686	5.40489	1.04251e-06	0.000778465	5.29886
ENSG00000142733	MAP3K6	9064	mitogen-activated protein kinase kinase kinase 6 [Source:HGNC Symbol;Acc:HGNC:6858]	5.00522	23.3562	2.50128e-08	4.55553e-06	0.701278	6.65491	7.72333e-09	1.43285e-06	9.95346	0.504843	4.77905	1.08277e-05	0.0018272	2.96511	0.196435	1.89781	0.0622718	0.355305	-4.92174
ENSG00000164342	TLR3	7098	toll like receptor 3 [Source:HGNC Symbol;Acc:HGNC:11849]	4.01959	22.4519	4.22931e-08	6.22291e-06	-0.54596	-6.64257	8.11431e-09	1.48691e-06	9.96176	-0.346992	-4.21641	8.02325e-05	0.00578856	1.13723	-0.198968	-2.4467	0.0171979	0.187395	-3.70232
ENSG00000165868	HSPA12A	259217	heat shock protein family A (Hsp70) member 12A [Source:HGNC Symbol;Acc:HGNC:19022]	5.14718	22.9598	3.14536e-08	5.21558e-06	-0.407737	-6.6337	8.40726e-09	1.5312e-06	9.86134	-0.284593	-4.62308	1.907e-05	0.00251938	2.40842	-0.123144	-2.03115	0.0464327	0.308611	-4.687
ENSG00000160932	LY6E	4061	lymphocyte antigen 6 family member E [Source:HGNC Symbol;Acc:HGNC:6727]	5.40893	28.2233	1.70359e-09	8.2072e-07	-0.68907	-6.61831	8.94122e-09	1.61858e-06	9.7882	-0.674361	-6.46905	1.62251e-08	3.5754e-05	9.24453	-0.0147093	-0.143186	0.886597	0.975231	-6.6973
ENSG00000204371	EHMT2	10919	euchromatic histone lysine methyltransferase 2 [Source:HGNC Symbol;Acc:HGNC:14129]	4.60851	22.252	4.75539e-08	6.76376e-06	-0.37518	-6.61623	9.0158e-09	1.62225e-06	9.82253	-0.150566	-2.65048	0.0101354	0.0812494	-3.42735	-0.224614	-4.01244	0.000161097	0.0132256	0.518964
ENSG00000118985	ELL2	22936	elongation factor for RNA polymerase II 2 [Source:HGNC Symbol;Acc:HGNC:17064]	6.46228	23.0106	3.05407e-08	5.15379e-06	1.16751	6.61345	9.1165e-09	1.63054e-06	9.72697	0.379436	2.1453	0.0357615	0.162705	-4.67976	0.788075	4.54921	2.48646e-05	0.00491841	2.18232
ENSG00000159231	CBR3	874	carbonyl reductase 3 [Source:HGNC Symbol;Acc:HGNC:1549]	1.0829	22.1358	5.09215e-08	7.10735e-06	-0.991025	-6.59973	9.63058e-09	1.71224e-06	9.74652	-0.626172	-4.17126	9.37559e-05	0.00629566	1.27459	-0.364853	-2.44407	0.0173126	0.187876	-3.26687
ENSG00000189120	SP6	80320	Sp6 transcription factor [Source:HGNC Symbol;Acc:HGNC:14530]	-0.620056	22.9445	3.17353e-08	5.21558e-06	1.62481	6.59754	9.71528e-09	1.71708e-06	9.18852	1.16591	4.71086	1.38808e-05	0.00210808	2.83066	0.4589	1.93781	0.0570983	0.340685	-4.03645
ENSG00000143355	LHX9	56956	LIM homeobox 9 [Source:HGNC Symbol;Acc:HGNC:14222]	1.4346	21.8309	6.09696e-08	8.24027e-06	-1.64208	-6.59482	9.82132e-09	1.72561e-06	9.77624	-0.971394	-3.9106	0.000226689	0.0106462	0.452122	-0.670682	-2.67801	0.00941766	0.135912	-2.78609
ENSG00000177352	CCDC71	64925	coiled-coil domain containing 71 [Source:HGNC Symbol;Acc:HGNC:25760]	3.36716	25.6099	7.00788e-09	1.90289e-06	-0.3211	-6.59234	9.91936e-09	1.73264e-06	9.80615	-0.0480041	-0.98394	0.328881	0.566494	-6.09163	-0.273096	-5.66401	3.84996e-07	0.000522702	6.34409
ENSG00000119138	KLF9	687	Kruppel like factor 9 [Source:HGNC Symbol;Acc:HGNC:1123]	7.37549	24.1357	1.60148e-08	3.28154e-06	0.820879	6.58312	1.02915e-08	1.77686e-06	9.58148	0.663557	5.30949	1.49894e-06	0.00055965	4.76514	0.157322	1.28424	0.203726	0.606634	-6.00556
ENSG00000186529	CYP4F3	4051	cytochrome P450 family 4 subfamily F member 3 [Source:HGNC Symbol;Acc:HGNC:2646]	1.46574	25.0377	9.63368e-09	2.30199e-06	2.13818	6.58349	1.02766e-08	1.77686e-06	9.77175	0.460928	1.42256	0.159759	0.377399	-5.29368	1.67725	5.43464	9.3049e-07	0.00076523	5.5097
ENSG00000113360	DROSHA	29102	drosha ribonuclease III [Source:HGNC Symbol;Acc:HGNC:17904]	5.79342	21.8451	6.04602e-08	8.20857e-06	-0.201382	-6.55444	1.15408e-08	1.9811e-06	9.52136	-0.127178	-4.132	0.000107282	0.0067461	0.715635	-0.0742039	-2.45202	0.0169679	0.186311	-3.86264
ENSG00000158352	SHROOM4	57477	shroom family member 4 [Source:HGNC Symbol;Acc:HGNC:29215]	6.02648	26.4615	4.38939e-09	1.50697e-06	0.474537	6.53264	1.25903e-08	2.12154e-06	9.42751	0.445678	6.12148	6.43865e-08	8.36157e-05	7.87605	0.0288589	0.404097	0.6875	0.912794	-6.67227
ENSG00000090104	RGS1	5996	regulator of G protein signaling 1 [Source:HGNC Symbol;Acc:HGNC:9991]	3.20247	25.5416	7.27788e-09	1.94092e-06	2.43572	6.53145	1.26505e-08	2.12154e-06	9.57929	2.21294	5.86994	1.72845e-07	0.00016032	7.08563	0.222781	0.62365	0.535092	0.852364	-6.24064
ENSG00000169752	NRG4	145957	neuregulin 4 [Source:HGNC Symbol;Acc:HGNC:29862]	-0.99733	21.206	8.84776e-08	1.06592e-05	-3.08141	-6.53019	1.27141e-08	2.12154e-06	8.83514	-1.68686	-3.61574	0.000593701	0.0178404	-0.370817	-1.39455	-2.88075	0.00540506	0.100027	-2.20405
ENSG00000125966	MMP24	10893	matrix metallopeptidase 24 [Source:HGNC Symbol;Acc:HGNC:7172]	1.67017	21.1734	9.02291e-08	1.07626e-05	-2.67446	-6.53419	1.25128e-08	2.12154e-06	9.58102	-1.39172	-3.42672	0.00107683	0.0247033	-1.00081	-1.28275	-3.0716	0.00313394	0.0726768	-1.86103
ENSG00000182885	ADGRG3	222487	adhesion G protein-coupled receptor G3 [Source:HGNC Symbol;Acc:HGNC:13728]	1.49169	26.0105	5.6188e-09	1.71251e-06	1.99621	6.51964	1.32611e-08	2.20053e-06	9.53239	0.289368	0.94757	0.346943	0.582348	-5.83681	1.70684	5.85519	1.83097e-07	0.000321701	7.01433
ENSG00000143878	RHOB	388	ras homolog family member B [Source:HGNC Symbol;Acc:HGNC:668]	8.21458	21.8992	5.85537e-08	7.98602e-06	0.875308	6.51474	1.35227e-08	2.20772e-06	9.29353	0.588302	4.36945	4.70511e-05	0.00418265	1.41165	0.287006	2.17441	0.0334093	0.265047	-4.56245
ENSG00000173868	PHOSPHO1	162466	phosphoethanolamine/phosphocholine phosphatase [Source:HGNC Symbol;Acc:HGNC:16815]	1.01768	22.0115	5.47951e-08	7.50768e-06	1.95642	6.51696	1.34036e-08	2.20772e-06	9.46781	0.783121	2.60394	0.0114632	0.087323	-3.03212	1.1733	4.11212	0.000114831	0.0111625	1.09858
ENSG00000211584	SLC48A1	55652	solute carrier family 48 member 1 [Source:HGNC Symbol;Acc:HGNC:26035]	5.17342	21.2056	8.85022e-08	1.06592e-05	-0.302206	-6.50542	1.40352e-08	2.2418e-06	9.35785	-0.170143	-3.65634	0.000521244	0.0167229	-0.742171	-0.132064	-2.88569	0.00533076	0.0995154	-2.78073
ENSG00000142102	PGGHG	80162	protein-glucosylgalactosylhydroxylysine glucosidase [Source:HGNC Symbol;Acc:HGNC:26210]	3.36502	21.1598	9.0966e-08	1.07626e-05	0.798291	6.50013	1.43341e-08	2.27737e-06	9.44628	0.408274	3.31649	0.0015111	0.0293656	-1.53585	0.390018	3.24718	0.00186379	0.0542419	-1.63201
ENSG00000182544	MFSD5	84975	major facilitator superfamily domain containing 5 [Source:HGNC Symbol;Acc:HGNC:28156]	3.50259	21.3923	7.91479e-08	9.8915e-06	-0.335717	-6.49374	1.47039e-08	2.32376e-06	9.41702	-0.136073	-2.62824	0.0107514	0.0839876	-3.3319	-0.199644	-3.90461	0.000231251	0.0160321	0.293799
ENSG00000081479	LRP2	4036	LDL receptor related protein 2 [Source:HGNC Symbol;Acc:HGNC:6694]	4.08489	21.16	9.09546e-08	1.07626e-05	-3.67967	-6.49	1.49253e-08	2.34634e-06	9.37877	-1.45984	-2.57944	0.0122238	0.0904418	-3.50574	-2.21983	-3.85413	0.000273426	0.0174136	0.113192
ENSG00000130544	ZNF557	79230	zinc finger protein 557 [Source:HGNC Symbol;Acc:HGNC:28632]	3.68321	21.3982	7.88681e-08	9.8915e-06	-0.366264	-6.48511	1.52191e-08	2.37999e-06	9.37259	-0.144915	-2.56209	0.0127897	0.0929855	-3.51419	-0.221349	-3.96265	0.00019048	0.0141881	0.454911
ENSG00000134480	CCNH	902	cyclin H [Source:HGNC Symbol;Acc:HGNC:1594]	5.47212	21.0197	9.89537e-08	1.14209e-05	0.733332	6.48061	1.54942e-08	2.4104e-06	9.24689	0.398093	3.51046	0.000828972	0.0215684	-1.19824	0.335239	3.01691	0.00367154	0.0795252	-2.46455
ENSG00000075426	FOSL2	2355	FOS like 2, AP-1 transcription factor subunit [Source:HGNC Symbol;Acc:HGNC:3798]	7.52013	21.4121	7.82167e-08	9.8915e-06	1.35955	6.46697	1.63601e-08	2.50595e-06	9.12094	0.527962	2.50628	0.0147754	0.100347	-3.94909	0.831589	4.03055	0.000151531	0.0127137	0.420025
ENSG00000136826	KLF4	9314	Kruppel like factor 4 [Source:HGNC Symbol;Acc:HGNC:6348]	6.31312	22.5733	3.93928e-08	5.88628e-06	1.38579	6.46057	1.67827e-08	2.52274e-06	9.13353	1.05904	4.92414	6.35293e-06	0.0012742	3.40302	0.326752	1.55452	0.125034	0.491981	-5.58803
ENSG00000166979	EVA1C	59271	eva-1 homolog C [Source:HGNC Symbol;Acc:HGNC:13239]	4.64679	21.0208	9.88873e-08	1.14209e-05	0.582216	6.46105	1.67504e-08	2.52274e-06	9.21561	0.343955	3.80867	0.000317634	0.0129433	-0.229554	0.238261	2.69197	0.00907181	0.132721	-3.21525
ENSG00000174885	NLRP6	171389	NLR family pyrin domain containing 6 [Source:HGNC Symbol;Acc:HGNC:22944]	-0.664246	22.8231	3.4053e-08	5.38164e-06	2.03504	6.46274	1.66383e-08	2.52274e-06	8.74996	0.567258	1.80034	0.0765596	0.248912	-4.32648	1.46778	4.83483	8.82752e-06	0.00258499	3.08982
ENSG00000185070	FLRT2	23768	fibronectin leucine rich transmembrane protein 2 [Source:HGNC Symbol;Acc:HGNC:3761]	6.2263	21.0057	9.97903e-08	1.14209e-05	-0.928101	-6.45652	1.70557e-08	2.53119e-06	9.12131	-0.553378	-3.84309	0.000283585	0.0121876	-0.231638	-0.374723	-2.6467	0.0102378	0.142	-3.43783
ENSG00000283199	C13orf46	100507747	chromosome 13 open reading frame 46 [Source:HGNC Symbol;Acc:HGNC:53786]	1.3088	20.6947	1.20395e-07	1.32606e-05	-1.97373	-6.45578	1.71058e-08	2.53119e-06	9.23931	-1.03424	-3.39862	0.00117466	0.0256644	-1.02347	-0.939492	-3.03348	0.00350026	0.0773292	-1.91299
ENSG00000124831	LRRFIP1	9208	LRR binding FLII interacting protein 1 [Source:HGNC Symbol;Acc:HGNC:6702]	6.90929	22.2687	4.709e-08	6.72982e-06	0.308627	6.4556	1.71181e-08	2.53119e-06	9.09454	0.0906261	1.89213	0.0630373	0.222692	-5.18442	0.218001	4.63689	1.81437e-05	0.00413691	2.46917
ENSG00000145632	PLK2	10769	polo like kinase 2 [Source:HGNC Symbol;Acc:HGNC:19699]	6.3653	22.0345	5.40561e-08	7.44056e-06	-0.857411	-6.44202	1.80698e-08	2.64751e-06	9.05929	-0.627656	-4.70828	1.40114e-05	0.00211367	2.63702	-0.229755	-1.75276	0.0844732	0.412032	-5.2711
ENSG00000126814	TRMT5	57570	tRNA methyltransferase 5 [Source:HGNC Symbol;Acc:HGNC:23141]	3.94287	21.2936	8.39579e-08	1.03199e-05	-0.307081	-6.44185	1.8082e-08	2.64751e-06	9.18772	-0.202401	-4.24035	7.38516e-05	0.0055285	1.22399	-0.10468	-2.22205	0.0298525	0.25174	-4.17303
ENSG00000170989	S1PR1	1901	sphingosine-1-phosphate receptor 1 [Source:HGNC Symbol;Acc:HGNC:3165]	6.97684	21.6977	6.59821e-08	8.81804e-06	0.50933	6.43806	1.8357e-08	2.67466e-06	9.02442	0.358956	4.52797	2.68261e-05	0.0030991	1.9888	0.150374	1.93374	0.0576076	0.341948	-4.98381
ENSG00000135439	AGAP2	116986	ArfGAP with GTPase domain, ankyrin repeat and PH domain 2 [Source:HGNC Symbol;Acc:HGNC:16921]	3.52993	22.8379	3.3762e-08	5.38164e-06	0.852169	6.43119	1.8866e-08	2.72226e-06	9.17253	0.679238	5.10803	3.2045e-06	0.000911572	4.2581	0.172931	1.33448	0.186816	0.586505	-5.60977
ENSG00000147676	MAL2	114569	mal, T cell differentiation protein 2 (gene/pseudogene) [Source:HGNC Symbol;Acc:HGNC:13634]	3.64074	21.492	7.45766e-08	9.51935e-06	-1.59061	-6.42107	1.96418e-08	2.80709e-06	9.13206	-1.10785	-4.4762	3.22611e-05	0.00341267	2.05083	-0.482759	-1.94843	0.0557873	0.337583	-4.63636
ENSG00000133321	PLAAT4	5920	phospholipase A and acyltransferase 4 [Source:HGNC Symbol;Acc:HGNC:9869]	2.33747	22.8287	3.39434e-08	5.38164e-06	-0.976598	-6.41012	2.05162e-08	2.91809e-06	9.13409	-0.783659	-5.149	2.74795e-06	0.000840768	4.49672	-0.192939	-1.2691	0.209039	0.612992	-5.44728
ENSG00000135655	USP15	9958	ubiquitin specific peptidase 15 [Source:HGNC Symbol;Acc:HGNC:12613]	6.61157	22.2333	4.80808e-08	6.80628e-06	0.350863	6.40754	2.07283e-08	2.93428e-06	8.9167	0.0951887	1.73516	0.0875666	0.268617	-5.44235	0.255674	4.74803	1.21253e-05	0.00317694	2.86666
ENSG00000100664	EIF5	1983	eukaryotic translation initiation factor 5 [Source:HGNC Symbol;Acc:HGNC:3299]	7.48309	35.2899	4.96423e-11	8.31818e-08	-0.404497	-6.39532	2.17602e-08	3.03717e-06	8.84281	-0.50509	-7.97307	3.79312e-11	1.13297e-06	15.1244	0.100593	1.61564	0.111133	0.4667	-5.54288
ENSG00000139233	LLPH	84298	LLP homolog, long-term synaptic facilitation factor [Source:HGNC Symbol;Acc:HGNC:28229]	3.44181	22.6136	3.84753e-08	5.86336e-06	-0.318901	-6.39635	2.16719e-08	3.03717e-06	9.04482	-0.254038	-5.09021	3.4256e-06	0.000937289	4.20274	-0.0648629	-1.31569	0.193011	0.594947	-5.60568
ENSG00000265190	ANXA8	653145	annexin A8 [Source:HGNC Symbol;Acc:HGNC:546]	2.34211	20.2586	1.56931e-07	1.58357e-05	-3.44088	-6.39627	2.16786e-08	3.03717e-06	9.08137	-1.59944	-3.00099	0.00384359	0.0481645	-2.25619	-1.84145	-3.33397	0.00143267	0.0462984	-1.24209
ENSG00000166523	CLEC4E	26253	C-type lectin domain family 4 member E [Source:HGNC Symbol;Acc:HGNC:14555]	0.951692	20.5844	1.28716e-07	1.38795e-05	2.73054	6.39313	2.1951e-08	3.04955e-06	8.96969	1.3774	3.20661	0.00210476	0.0350626	-1.51144	1.35314	3.29959	0.00159081	0.0492392	-1.22428
ENSG00000175087	PDIK1L	149420	PDLIM1 interacting kinase 1 like [Source:HGNC Symbol;Acc:HGNC:18981]	3.30439	20.4144	1.4272e-07	1.46996e-05	-0.481034	-6.38549	2.26285e-08	3.11783e-06	9.0116	-0.272027	-3.60702	0.000610472	0.0181152	-0.680727	-0.209007	-2.80152	0.00673482	0.112446	-2.76815
ENSG00000159339	PADI4	23569	peptidyl arginine deiminase 4 [Source:HGNC Symbol;Acc:HGNC:18368]	0.157547	22.9734	3.12062e-08	5.21558e-06	2.1646	6.38523	2.26512e-08	3.11783e-06	8.8293	0.54055	1.59836	0.11493	0.313732	-4.79177	1.62405	5.04552	4.04806e-06	0.00165632	4.02237
ENSG00000204947	ZNF425	155054	zinc finger protein 425 [Source:HGNC Symbol;Acc:HGNC:20690]	0.527657	20.5402	1.32215e-07	1.41546e-05	-0.778778	-6.38382	2.27787e-08	3.12099e-06	8.82006	-0.32713	-2.68046	0.00935613	0.0777569	-2.74944	-0.451648	-3.72155	0.000422201	0.0228455	-0.0553912
ENSG00000170385	SLC30A1	7779	solute carrier family 30 member 1 [Source:HGNC Symbol;Acc:HGNC:11012]	5.42938	22.1502	5.04907e-08	7.08032e-06	-0.439551	-6.38186	2.29569e-08	3.13105e-06	8.86585	-0.339578	-4.92298	6.38009e-06	0.0012742	3.44445	-0.0999731	-1.47146	0.146108	0.524307	-5.64289
ENSG00000069667	RORA	6095	RAR related orphan receptor A [Source:HGNC Symbol;Acc:HGNC:10258]	6.65099	21.0056	9.97979e-08	1.14209e-05	0.435802	6.37511	2.35815e-08	3.20162e-06	8.7893	0.294764	4.30318	5.9349e-05	0.00480405	1.23966	0.141037	2.09855	0.039842	0.286818	-4.65584
ENSG00000113552	GNPDA1	10007	glucosamine-6-phosphate deaminase 1 [Source:HGNC Symbol;Acc:HGNC:4417]	4.08191	20.2707	1.55775e-07	1.57724e-05	-0.364933	-6.36855	2.42047e-08	3.27135e-06	8.89504	-0.19915	-3.4705	0.000939595	0.0231515	-1.18507	-0.165783	-2.92706	0.00474472	0.0929312	-2.56109
ENSG00000114200	BCHE	590	butyrylcholinesterase [Source:HGNC Symbol;Acc:HGNC:983]	4.41545	20.1999	1.62665e-07	1.63535e-05	-1.09052	-6.36412	2.4634e-08	3.29953e-06	8.85824	-0.569463	-3.31829	0.00150287	0.0292819	-1.65513	-0.521055	-3.06752	0.00317134	0.0732031	-2.22544
ENSG00000173239	LIPM	340654	lipase family member M [Source:HGNC Symbol;Acc:HGNC:23455]	-2.75855	24.3067	1.45344e-08	3.05724e-06	-2.90236	-6.36131	2.49106e-08	3.32167e-06	7.12547	-2.59268	-5.73076	2.97222e-07	0.000214265	5.043	-0.309677	-0.668887	0.505993	0.838221	-5.12682
ENSG00000134138	MEIS2	4212	Meis homeobox 2 [Source:HGNC Symbol;Acc:HGNC:7001]	5.42446	20.4437	1.40199e-07	1.46278e-05	-0.461641	-6.35993	2.50482e-08	3.32518e-06	8.78051	-0.281805	-3.87589	0.000254413	0.0114444	-0.0812551	-0.179836	-2.51224	0.0145507	0.17233	-3.69951
ENSG00000171051	FPR1	2357	formyl peptide receptor 1 [Source:HGNC Symbol;Acc:HGNC:3826]	3.19313	23.1734	2.77947e-08	4.85497e-06	2.14764	6.35654	2.53872e-08	3.35527e-06	8.89321	0.445188	1.31595	0.192923	0.420944	-5.73371	1.70245	5.21282	2.16105e-06	0.00111192	4.69452
ENSG00000080493	SLC4A4	8671	solute carrier family 4 member 4 [Source:HGNC Symbol;Acc:HGNC:11030]	6.05872	20.8505	1.09571e-07	1.22576e-05	-1.10741	-6.35266	2.57819e-08	3.37374e-06	8.72696	-0.749088	-4.29082	6.19647e-05	0.00493553	1.22931	-0.358327	-2.08039	0.0415323	0.291745	-4.65059
ENSG00000256223	ZNF10	7556	zinc finger protein 10 [Source:HGNC Symbol;Acc:HGNC:12879]	3.84775	20.5097	1.34686e-07	1.42658e-05	0.464285	6.35184	2.58658e-08	3.37374e-06	8.84505	0.292442	3.99176	0.000172728	0.00901961	0.429113	0.171843	2.39291	0.0196854	0.201084	-3.80696
ENSG00000108947	EFNB3	1949	ephrin B3 [Source:HGNC Symbol;Acc:HGNC:3228]	2.53978	20.3302	1.50224e-07	1.53141e-05	-2.09093	-6.34983	2.6074e-08	3.38611e-06	8.90435	-1.27648	-3.89133	0.000241696	0.0111277	0.279158	-0.814447	-2.44674	0.0171964	0.187395	-3.45944
ENSG00000092621	PHGDH	26227	phosphoglycerate dehydrogenase [Source:HGNC Symbol;Acc:HGNC:8923]	3.93931	21.683	6.65631e-08	8.83633e-06	-1.14864	-6.34485	2.65945e-08	3.43875e-06	8.8139	-0.869103	-4.79759	1.0118e-05	0.0017371	3.11891	-0.279537	-1.55752	0.124319	0.491266	-5.34791
ENSG00000124107	SLPI	6590	secretory leukocyte peptidase inhibitor [Source:HGNC Symbol;Acc:HGNC:11092]	3.61224	20.0378	1.79626e-07	1.74197e-05	-3.28949	-6.34255	2.68384e-08	3.45532e-06	8.83486	-1.84404	-3.56712	0.000693122	0.0197358	-0.829018	-1.44544	-2.74739	0.00780992	0.122225	-2.90991
ENSG00000184898	RBM43	375287	RNA binding motif protein 43 [Source:HGNC Symbol;Acc:HGNC:24790]	3.94153	20.503	1.35232e-07	1.42729e-05	-0.648624	-6.33523	2.76303e-08	3.54201e-06	8.77563	-0.248927	-2.42706	0.0180717	0.111757	-3.85987	-0.399697	-3.94804	0.000200037	0.014682	0.379739
ENSG00000197329	PELI1	57162	pellino E3 ubiquitin protein ligase 1 [Source:HGNC Symbol;Acc:HGNC:8827]	5.39171	21.1794	8.99014e-08	1.07626e-05	0.855654	6.33055	2.81489e-08	3.59308e-06	8.66535	0.270455	1.99718	0.0500974	0.196625	-4.90369	0.585199	4.41158	4.05601e-05	0.00626862	1.76407
ENSG00000108468	CBX1	10951	chromobox 1 [Source:HGNC Symbol;Acc:HGNC:1551]	4.66652	20.5142	1.34314e-07	1.42658e-05	-0.296521	-6.31723	2.96769e-08	3.77199e-06	8.65611	-0.196731	-4.18445	8.95915e-05	0.00617805	0.966126	-0.0997901	-2.15531	0.0349373	0.270697	-4.40051
ENSG00000254585	MAGEL2	54551	MAGE family member L2 [Source:HGNC Symbol;Acc:HGNC:6814]	-1.3436	20.8666	1.08512e-07	1.22307e-05	-1.66146	-6.30895	3.06686e-08	3.87354e-06	7.75268	-1.17337	-4.47087	3.28779e-05	0.00343367	1.91389	-0.488087	-1.84132	0.0702485	0.376233	-4.09242
ENSG00000108091	CCDC6	8030	coiled-coil domain containing 6 [Source:HGNC Symbol;Acc:HGNC:18782]	6.35181	20.1146	1.71367e-07	1.68826e-05	-0.297997	-6.3084	3.07351e-08	3.87354e-06	8.5406	-0.127012	-2.68398	0.00926831	0.0774364	-3.4775	-0.170984	-3.67596	0.000489321	0.0247985	-0.63903
ENSG00000090539	CHRD	8646	chordin [Source:HGNC Symbol;Acc:HGNC:1949]	2.98234	23.5835	2.1949e-08	4.09747e-06	0.447021	6.30284	3.14208e-08	3.91297e-06	8.71204	0.398093	5.59792	4.96995e-07	0.000274902	6.08476	0.0489281	0.70265	0.484843	0.827196	-6.12719
ENSG00000175938	ORAI3	93129	ORAI calcium release-activated calcium modulator 3 [Source:HGNC Symbol;Acc:HGNC:28185]	2.33251	19.8206	2.05261e-07	1.92797e-05	-0.493084	-6.30268	3.1441e-08	3.91297e-06	8.72738	-0.248179	-3.16927	0.00235212	0.0370684	-1.7782	-0.244905	-3.15955	0.00242079	0.0629848	-1.71259
ENSG00000112365	ZBTB24	9841	zinc finger and BTB domain containing 24 [Source:HGNC Symbol;Acc:HGNC:21143]	3.50684	19.862	2.00098e-07	1.90341e-05	-0.281147	-6.30137	3.16045e-08	3.91699e-06	8.6774	-0.156577	-3.50527	0.000842604	0.0217151	-1.00586	-0.12457	-2.82124	0.00637833	0.108555	-2.74695
ENSG00000114757	PEX5L	51555	peroxisomal biogenesis factor 5 like [Source:HGNC Symbol;Acc:HGNC:30024]	0.562301	21.5162	7.35062e-08	9.49572e-06	-1.93332	-6.2937	3.25803e-08	4.02124e-06	8.52743	-1.48009	-4.84434	8.52455e-06	0.00153283	3.43637	-0.453232	-1.45886	0.149536	0.529643	-4.87734
ENSG00000127663	KDM4B	23030	lysine demethylase 4B [Source:HGNC Symbol;Acc:HGNC:29136]	5.41376	19.8209	2.05229e-07	1.92797e-05	0.266245	6.28463	3.37732e-08	4.15132e-06	8.48807	0.15233	3.58876	0.000647067	0.018795	-0.961965	0.113915	2.73359	0.00810821	0.124526	-3.17899
ENSG00000089159	PXN	5829	paxillin [Source:HGNC Symbol;Acc:HGNC:9718]	6.91113	19.7595	2.1314e-07	1.9771e-05	0.40996	6.28262	3.40446e-08	4.16754e-06	8.42065	0.200187	3.06195	0.00322308	0.0437194	-2.53942	0.209772	3.27006	0.0017396	0.0521165	-1.85032
ENSG00000089127	NA	4938	2'-5'-oligoadenylate synthetase 1 [Source:NCBI gene;Acc:4938]	3.53489	22.8734	3.30721e-08	5.36819e-06	-0.812174	-6.27979	3.44278e-08	4.19724e-06	8.59219	-0.698456	-5.40067	1.05944e-06	0.000439443	5.3192	-0.113717	-0.885198	0.379391	0.764748	-6.07492
ENSG00000068079	IFI35	3430	interferon induced protein 35 [Source:HGNC Symbol;Acc:HGNC:5399]	2.98279	23.1079	2.88677e-08	4.96113e-06	-0.504065	-6.27316	3.53447e-08	4.2915e-06	8.59913	-0.441149	-5.48912	7.55288e-07	0.00035809	5.68501	-0.0629164	-0.789463	0.432781	0.799847	-6.05312
ENSG00000131196	NFATC1	4772	nuclear factor of activated T cells 1 [Source:HGNC Symbol;Acc:HGNC:7775]	4.94811	20.9748	1.01666e-07	1.15463e-05	0.520582	6.26311	3.67816e-08	4.42996e-06	8.42841	0.152776	1.83478	0.0712262	0.238825	-5.16021	0.367806	4.50368	2.92552e-05	0.00523247	2.10433
ENSG00000088448	ANKRD10	55608	ankyrin repeat domain 10 [Source:HGNC Symbol;Acc:HGNC:20265]	6.16223	19.6901	2.2245e-07	2.04217e-05	0.343665	6.25998	3.72404e-08	4.4672e-06	8.35961	0.199247	3.62219	0.00058158	0.017671	-0.90612	0.144419	2.67512	0.00949078	0.136092	-3.36733
ENSG00000140932	CMTM2	146225	CKLF like MARVEL transmembrane domain containing 2 [Source:HGNC Symbol;Acc:HGNC:19173]	-1.76398	20.4224	1.42028e-07	1.46952e-05	2.13536	6.25321	3.82525e-08	4.55204e-06	7.51245	0.829618	2.42641	0.0181013	0.11187	-3.13721	1.30574	4.04655	0.000143538	0.0124879	0.5824
ENSG00000173597	SULT1B1	27284	sulfotransferase family 1B member 1 [Source:HGNC Symbol;Acc:HGNC:17845]	1.70947	21.0326	9.81913e-08	1.14209e-05	1.46928	6.25353	3.82043e-08	4.55204e-06	8.5297	0.434759	1.8482	0.0692333	0.234406	-4.62607	1.03452	4.5306	2.65756e-05	0.00507615	2.4217
ENSG00000142910	TINAGL1	64129	tubulointerstitial nephritis antigen like 1 [Source:HGNC Symbol;Acc:HGNC:19168]	6.13757	20.4395	1.40553e-07	1.46278e-05	0.525764	6.24962	3.88003e-08	4.59892e-06	8.32047	0.370152	4.39072	4.3657e-05	0.00402733	1.55679	0.155612	1.88261	0.0643386	0.360943	-5.03497
ENSG00000131355	ADGRE3	84658	adhesion G protein-coupled receptor E3 [Source:HGNC Symbol;Acc:HGNC:23647]	0.752864	21.2805	8.46208e-08	1.03588e-05	2.12771	6.24753	3.91222e-08	4.61874e-06	8.44584	0.64494	1.89478	0.0626794	0.221953	-4.42485	1.48277	4.60196	2.05769e-05	0.00440041	2.64461
ENSG00000006534	ALDH3B1	221	aldehyde dehydrogenase 3 family member B1 [Source:HGNC Symbol;Acc:HGNC:410]	3.13787	22.5638	3.9611e-08	5.88628e-06	-1.08621	-6.24348	3.97551e-08	4.67498e-06	8.47955	-0.930058	-5.35328	1.26916e-06	0.000498256	5.18021	-0.15615	-0.898475	0.372329	0.759174	-5.98075
ENSG00000100311	PDGFB	5155	platelet derived growth factor subunit B [Source:HGNC Symbol;Acc:HGNC:8800]	4.98373	21.1562	9.11627e-08	1.07626e-05	0.65933	6.2401	4.02916e-08	4.71948e-06	8.33603	0.508579	4.80206	9.95408e-06	0.0017286	3.04036	0.150751	1.45474	0.150671	0.53152	-5.64067
ENSG00000106070	GRB10	2887	growth factor receptor bound protein 10 [Source:HGNC Symbol;Acc:HGNC:4564]	6.05909	20.6897	1.20757e-07	1.32606e-05	0.434598	6.22965	4.19927e-08	4.89953e-06	8.24649	0.321462	4.59824	2.08537e-05	0.00269645	2.26992	0.113136	1.64957	0.103972	0.452123	-5.42239
ENSG00000130158	DOCK6	57572	dedicator of cytokinesis 6 [Source:HGNC Symbol;Acc:HGNC:19189]	5.93736	23.3442	2.51851e-08	4.55911e-06	0.39661	6.22544	4.26977e-08	4.96241e-06	8.23506	0.35965	5.63324	4.33636e-07	0.000265616	6.02156	0.0369603	0.590278	0.5571	0.860729	-6.57603
ENSG00000106366	SERPINE1	5054	serpin family E member 1 [Source:HGNC Symbol;Acc:HGNC:8583]	4.07562	19.5073	2.49071e-07	2.22739e-05	2.79932	6.22292	4.31269e-08	4.99286e-06	8.35052	1.44531	3.19942	0.0021504	0.035535	-1.92064	1.354	3.13888	0.00257323	0.0650392	-1.99968
ENSG00000184060	ADAP2	55803	ArfGAP with dual PH domains 2 [Source:HGNC Symbol;Acc:HGNC:16487]	3.68521	19.2845	2.85999e-07	2.47609e-05	-0.793616	-6.21758	4.40467e-08	5.04073e-06	8.3432	-0.419796	-3.28557	0.00165988	0.0310451	-1.65987	-0.37382	-2.95278	0.00441101	0.0884838	-2.43945
ENSG00000157551	KCNJ15	3772	potassium voltage-gated channel subfamily J member 15 [Source:HGNC Symbol;Acc:HGNC:6261]	1.53419	22.6575	3.75024e-08	5.77402e-06	1.80612	6.21853	4.38813e-08	5.04073e-06	8.39877	0.33509	1.15421	0.252743	0.491871	-5.60774	1.47103	5.26599	1.76768e-06	0.000992074	4.91098
ENSG00000184557	SOCS3	9021	suppressor of cytokine signaling 3 [Source:HGNC Symbol;Acc:HGNC:19391]	5.62037	22.863	3.32739e-08	5.36819e-06	2.4968	6.21899	4.38028e-08	5.04073e-06	8.21735	0.390063	0.96999	0.335734	0.572288	-6.40212	2.10673	5.35629	1.25471e-06	0.000851746	5.08178
ENSG00000128016	ZFP36	7538	ZFP36 ring finger protein [Source:HGNC Symbol;Acc:HGNC:12862]	8.23487	19.9053	1.94847e-07	1.86535e-05	1.73261	6.21579	4.436e-08	5.05721e-06	8.12678	0.642835	2.3015	0.0246574	0.13187	-4.42455	1.08978	3.98239	0.000178259	0.0136874	0.247521
ENSG00000168906	MAT2A	4144	methionine adenosyltransferase 2A [Source:HGNC Symbol;Acc:HGNC:6904]	7.19572	20.9978	1.00268e-07	1.14309e-05	0.770688	6.20973	4.54371e-08	5.16031e-06	8.12843	0.203253	1.6347	0.107064	0.301119	-5.63323	0.567435	4.65444	1.70295e-05	0.00397385	2.51888
ENSG00000059804	SLC2A3	6515	solute carrier family 2 member 3 [Source:HGNC Symbol;Acc:HGNC:11007]	5.33195	20.7992	1.13021e-07	1.25496e-05	1.60825	6.2013	4.69779e-08	5.31509e-06	8.16517	0.44766	1.72287	0.0897815	0.272252	-5.38903	1.16059	4.57157	2.29504e-05	0.00466331	2.30585
ENSG00000186431	FCAR	2204	Fc fragment of IgA receptor [Source:HGNC Symbol;Acc:HGNC:3608]	-0.691803	25.3165	8.24648e-09	2.1234e-06	2.54782	6.19925	4.73592e-08	5.33801e-06	7.93531	0.155986	0.38153	0.704084	0.845898	-5.76166	2.39184	6.07543	7.72001e-08	0.00025621	7.15153
ENSG00000143367	TUFT1	7286	tuftelin 1 [Source:HGNC Symbol;Acc:HGNC:12422]	2.52312	19.1182	3.17225e-07	2.65411e-05	-0.697681	-6.19426	4.83026e-08	5.42388e-06	8.31667	-0.361186	-3.20612	0.00210782	0.0350744	-1.70053	-0.336496	-3.00134	0.00383964	0.0818018	-2.14113
ENSG00000171552	BCL2L1	598	BCL2 like 1 [Source:HGNC Symbol;Acc:HGNC:992]	5.40343	19.1612	3.0884e-07	2.59122e-05	0.370116	6.18964	4.91944e-08	5.50332e-06	8.12117	0.198237	3.30875	0.00154714	0.0298139	-1.77635	0.17188	2.92344	0.00479339	0.0933862	-2.70226
ENSG00000161048	NAPEPLD	222236	N-acyl phosphatidylethanolamine phospholipase D [Source:HGNC Symbol;Acc:HGNC:21683]	4.03373	19.2896	2.85106e-07	2.47553e-05	-0.368707	-6.18281	5.05391e-08	5.61585e-06	8.18265	-0.223084	-3.73551	0.000403485	0.0145904	-0.390039	-0.145623	-2.47131	0.0161571	0.181974	-3.65183
ENSG00000059728	MXD1	4084	MAX dimerization protein 1 [Source:HGNC Symbol;Acc:HGNC:6761]	5.09042	21.6146	6.93238e-08	9.12172e-06	1.23276	6.18263	5.05763e-08	5.61585e-06	8.10518	0.261518	1.30932	0.195145	0.423604	-5.97731	0.971242	4.97205	5.32009e-06	0.0019618	3.71914
ENSG00000167757	KLK11	11012	kallikrein related peptidase 11 [Source:HGNC Symbol;Acc:HGNC:6359]	1.63045	18.9475	3.52938e-07	2.86465e-05	-3.15018	-6.18145	5.08127e-08	5.6212e-06	8.26148	-1.65771	-3.28909	0.00164225	0.0308118	-1.38732	-1.49247	-2.85329	0.00583562	0.104374	-2.40424
ENSG00000171132	PRKCE	5581	protein kinase C epsilon [Source:HGNC Symbol;Acc:HGNC:9401]	4.83537	19.1087	3.19116e-07	2.65506e-05	0.347224	6.17425	5.2278e-08	5.76196e-06	8.09391	0.19589	3.47626	0.000922849	0.0229132	-1.24893	0.151333	2.73523	0.00807219	0.124155	-3.1277
ENSG00000159167	STC1	6781	stanniocalcin 1 [Source:HGNC Symbol;Acc:HGNC:11373]	3.77787	19.1113	3.18588e-07	2.65506e-05	1.81389	6.17154	5.28404e-08	5.80253e-06	8.16727	0.919685	3.11853	0.00273205	0.039943	-2.11574	0.894203	3.13002	0.00264128	0.0659013	-1.98877
ENSG00000144655	CSRNP1	64651	cysteine and serine rich nuclear protein 1 [Source:HGNC Symbol;Acc:HGNC:14300]	5.88607	20.6544	1.23369e-07	1.34486e-05	1.73272	6.16869	5.34392e-08	5.80427e-06	8.01969	1.3352	4.73813	1.25703e-05	0.00201862	2.76821	0.397525	1.44576	0.153165	0.535251	-5.71786
ENSG00000179914	ITLN1	55600	intelectin 1 [Source:HGNC Symbol;Acc:HGNC:18259]	7.95835	19.0451	3.32048e-07	2.73221e-05	-3.95651	-6.1699	5.31847e-08	5.80427e-06	7.97216	-1.89963	-2.95548	0.00437723	0.0516173	-2.83619	-2.05688	-3.25177	0.0018382	0.0538814	-1.91311
ENSG00000166579	NDEL1	81565	nudE neurodevelopment protein 1 like 1 [Source:HGNC Symbol;Acc:HGNC:17620]	5.50341	19.528	2.459e-07	2.21228e-05	0.625217	6.16943	5.32831e-08	5.80427e-06	8.03637	0.238542	2.34928	0.0219345	0.124068	-4.19751	0.386674	3.88521	0.000246665	0.0163001	0.0456474
ENSG00000074410	CA12	771	carbonic anhydrase 12 [Source:HGNC Symbol;Acc:HGNC:1371]	2.08011	20.2987	1.53141e-07	1.55584e-05	-2.50502	-6.16503	5.42168e-08	5.84621e-06	8.20891	-1.84849	-4.57612	2.25783e-05	0.00280996	2.52367	-0.656525	-1.59538	0.115595	0.474092	-4.97306
ENSG00000180616	SSTR2	6752	somatostatin receptor 2 [Source:HGNC Symbol;Acc:HGNC:11331]	1.46816	19.2193	2.9784e-07	2.53675e-05	1.00802	6.16509	5.42053e-08	5.84621e-06	8.17839	0.4377	2.67068	0.009604	0.0788732	-2.8975	0.570317	3.56201	0.000704454	0.0307622	-0.526091
ENSG00000145283	SLC10A6	345274	solute carrier family 10 member 6 [Source:HGNC Symbol;Acc:HGNC:30603]	1.10405	19.5692	2.39706e-07	2.16963e-05	1.15333	6.1586	5.56134e-08	5.95382e-06	8.11829	0.774337	4.11825	0.000112451	0.00693965	1.1114	0.378988	2.07857	0.0417046	0.292481	-4.00004
ENSG00000084636	COL16A1	1307	collagen type XVI alpha 1 chain [Source:HGNC Symbol;Acc:HGNC:2193]	4.11782	21.3553	8.09151e-08	1.00284e-05	0.656282	6.15703	5.5959e-08	5.96943e-06	8.08032	0.541374	5.06419	3.77551e-06	0.00095267	4.05044	0.114908	1.09729	0.276658	0.683202	-5.96999
ENSG00000142677	IL22RA1	58985	interleukin 22 receptor subunit alpha 1 [Source:HGNC Symbol;Acc:HGNC:13700]	-1.0666	18.819	3.82569e-07	3.03654e-05	-1.72702	-6.15255	5.69577e-08	6.05434e-06	7.37874	-0.91334	-3.26415	0.00177091	0.032007	-1.29554	-0.813684	-2.87523	0.00548912	0.100833	-2.22837
ENSG00000136237	RAPGEF5	9771	Rap guanine nucleotide exchange factor 5 [Source:HGNC Symbol;Acc:HGNC:16862]	6.16432	22.5677	3.95221e-08	5.88628e-06	0.434437	6.14976	5.75875e-08	6.09616e-06	7.93224	0.389264	5.49851	7.28554e-07	0.000350987	5.50676	0.0451731	0.650857	0.517488	0.844982	-6.55443
ENSG00000109062	SLC9A3R1	9368	SLC9A3 regulator 1 [Source:HGNC Symbol;Acc:HGNC:11075]	4.00142	21.4828	7.4987e-08	9.53101e-06	-1.03897	-6.14901	5.77593e-08	6.09616e-06	8.05762	-0.866603	-5.12694	2.98523e-06	0.000869219	4.28424	-0.172365	-1.02807	0.307821	0.708233	-6.01662
ENSG00000165757	JCAD	57608	junctional cadherin 5 associated [Source:HGNC Symbol;Acc:HGNC:29283]	7.51243	25.0502	9.56652e-09	2.30199e-06	0.40061	6.13785	6.03593e-08	6.30374e-06	7.84252	0.405134	6.19406	4.83408e-08	7.21946e-05	8.10826	-0.00452322	-0.0704881	0.944027	0.987798	-6.82609
ENSG00000197121	PGAP1	80055	post-GPI attachment to proteins 1 [Source:HGNC Symbol;Acc:HGNC:25712]	5.62489	21.5377	7.25692e-08	9.49572e-06	0.624909	6.1381	6.03005e-08	6.30374e-06	7.91026	0.121844	1.19474	0.236634	0.473981	-6.15407	0.503064	5.0301	4.28749e-06	0.00168664	3.90479
ENSG00000179094	NA	5187	period circadian regulator 1 [Source:NCBI gene;Acc:5187]	6.94497	24.6244	1.21475e-08	2.74875e-06	1.25291	6.13604	6.07918e-08	6.3268e-06	7.85678	1.24729	6.09081	7.26623e-08	8.6814e-05	7.73038	0.00562041	0.0280495	0.977711	0.995363	-6.79979
ENSG00000185010	F8	2157	coagulation factor VIII [Source:HGNC Symbol;Acc:HGNC:3546]	7.33315	20.9289	1.04515e-07	1.18248e-05	0.497305	6.13057	6.21189e-08	6.44247e-06	7.81965	0.401852	4.94349	5.91404e-06	0.00125627	3.43517	0.0954528	1.19693	0.235785	0.641687	-6.11018
ENSG00000159228	CBR1	873	carbonyl reductase 1 [Source:HGNC Symbol;Acc:HGNC:1548]	4.33659	19.5177	2.47475e-07	2.21977e-05	-0.462457	-6.12412	6.37205e-08	6.563e-06	7.93512	-0.320317	-4.23599	7.49762e-05	0.00555638	1.16712	-0.14214	-1.90545	0.0612542	0.353068	-4.83525
ENSG00000143248	RGS5	8490	regulator of G protein signaling 5 [Source:HGNC Symbol;Acc:HGNC:10001]	9.18894	24.0862	1.64718e-08	3.30199e-06	0.680622	6.11852	6.51416e-08	6.68631e-06	7.73653	0.665596	5.97138	1.16202e-07	0.000123762	7.22102	0.0150262	0.137448	0.891112	0.976699	-6.86265
ENSG00000069122	ADGRF5	221395	adhesion G protein-coupled receptor F5 [Source:HGNC Symbol;Acc:HGNC:19030]	7.56558	30.9209	4.2155e-10	3.48814e-07	0.377745	6.11488	6.60846e-08	6.75987e-06	7.75189	0.457874	7.39626	3.90713e-10	3.89007e-06	12.8306	-0.080129	-1.31969	0.19168	0.593001	-5.969
ENSG00000128383	APOBEC3A	200315//100913187	apolipoprotein B mRNA editing enzyme catalytic subunit 3A [Source:HGNC Symbol;Acc:HGNC:17343]	-0.0616741	24.2155	1.5305e-08	3.19683e-06	2.14147	6.11038	6.72675e-08	6.83406e-06	7.80675	0.17314	0.49594	0.62165	0.794823	-5.83576	1.96834	5.88632	1.6213e-07	0.000302667	6.79273
ENSG00000221869	CEBPD	1052	CCAAT enhancer binding protein delta [Source:HGNC Symbol;Acc:HGNC:1835]	6.21169	18.6442	4.27002e-07	3.23709e-05	1.28484	6.10437	6.88793e-08	6.95052e-06	7.75611	0.656952	3.11406	0.00276812	0.0402536	-2.36503	0.627884	3.04151	0.00341992	0.0761695	-2.44415
ENSG00000197622	CDC42SE1	56882	CDC42 small effector 1 [Source:HGNC Symbol;Acc:HGNC:17719]	6.23364	19.7638	2.12575e-07	1.9771e-05	0.715713	6.10516	6.86662e-08	6.95052e-06	7.75686	0.221114	1.88259	0.064341	0.225088	-5.16926	0.494599	4.29563	6.09326e-05	0.0078448	1.33474
ENSG00000008283	CYB561	1534	cytochrome b561 [Source:HGNC Symbol;Acc:HGNC:2571]	4.07497	19.2194	2.97835e-07	2.53675e-05	-0.450566	-6.10134	6.9708e-08	7.01046e-06	7.86867	-0.160518	-2.17014	0.0337459	0.157247	-4.42082	-0.290048	-3.97202	0.00018458	0.0139653	0.443074
ENSG00000184014	DENND5A	23258	DENN domain containing 5A [Source:HGNC Symbol;Acc:HGNC:19344]	6.80357	19.2179	2.98101e-07	2.53675e-05	0.239723	6.09862	7.04588e-08	7.03858e-06	7.71215	0.0866326	2.19983	0.0314677	0.151366	-4.58583	0.153091	3.95997	0.000192203	0.0142455	0.221941
ENSG00000110107	PRPF19	27339	pre-mRNA processing factor 19 [Source:HGNC Symbol;Acc:HGNC:17896]	5.31951	21.065	9.62934e-08	1.12792e-05	-0.24092	-6.09725	7.08397e-08	7.05303e-06	7.77	-0.200317	-5.06159	3.81241e-06	0.00095267	3.94663	-0.040603	-1.04274	0.301024	0.703435	-6.16238
ENSG00000181009	OR52N5	390075	olfactory receptor family 52 subfamily N member 5 [Source:HGNC Symbol;Acc:HGNC:15231]	-3.78048	19.1965	3.02117e-07	2.56362e-05	2.93688	6.08726	7.36854e-08	7.31199e-06	5.41326	1.03454	2.14313	0.0359423	0.163157	-3.6163	1.90234	3.99863	0.000168777	0.0133628	-0.381853
ENSG00000154252	GAL3ST2	64090	galactose-3-O-sulfotransferase 2 [Source:HGNC Symbol;Acc:HGNC:24869]	-0.995691	19.0729	3.26331e-07	2.69959e-05	-2.29891	-6.08312	7.48959e-08	7.40751e-06	7.21822	-0.748425	-1.98985	0.0509201	0.198193	-3.95971	-1.55048	-4.03505	0.000149244	0.0125846	0.582937
ENSG00000167202	TBC1D2B	23102	TBC1 domain family member 2B [Source:HGNC Symbol;Acc:HGNC:29183]	5.72293	19.162	3.08669e-07	2.59122e-05	-0.486528	-6.07936	7.6013e-08	7.49318e-06	7.682	-0.332867	-4.15255	9.99818e-05	0.00647675	0.78773	-0.153661	-1.94712	0.0559479	0.338007	-4.8875
ENSG00000102804	TSC22D1	8848	TSC22 domain family member 1 [Source:HGNC Symbol;Acc:HGNC:16826]	7.72155	19.5	2.50201e-07	2.23082e-05	0.569691	6.07689	7.67571e-08	7.51691e-06	7.60125	0.4113	4.37829	4.56111e-05	0.00411447	1.45367	0.158391	1.71912	0.0904667	0.424724	-5.38708
ENSG00000093134	VNN3	55350	vanin 3 [Source:HGNC Symbol;Acc:HGNC:16431]	0.375504	22.294	4.63955e-08	6.66709e-06	2.40069	6.07116	7.85091e-08	7.66336e-06	7.7537	0.378869	0.962026	0.339688	0.575778	-5.60235	2.02182	5.36854	1.19752e-06	0.000843363	5.1505
ENSG00000156313	RPGR	6103	retinitis pigmentosa GTPase regulator [Source:HGNC Symbol;Acc:HGNC:10295]	3.43902	18.6631	4.21959e-07	3.21517e-05	0.6332	6.06699	7.98063e-08	7.71004e-06	7.78824	0.393534	3.76142	0.000370803	0.0138122	-0.228285	0.239666	2.336	0.022663	0.21738	-3.85825
ENSG00000196428	TSC22D2	9819	TSC22 domain family member 2 [Source:HGNC Symbol;Acc:HGNC:29095]	6.29518	18.8416	3.77169e-07	3.01221e-05	0.560946	6.06755	7.96305e-08	7.71004e-06	7.61074	0.217282	2.34573	0.0221272	0.124701	-4.25239	0.343664	3.7822	0.000346449	0.0201717	-0.313914
ENSG00000171988	JMJD1C	221037	jumonji domain containing 1C [Source:HGNC Symbol;Acc:HGNC:12313]	7.65181	20.8546	1.09299e-07	1.22576e-05	0.424484	6.06631	8.00198e-08	7.71004e-06	7.56157	0.0873169	1.24554	0.217514	0.450393	-6.19663	0.337167	4.90178	6.89969e-06	0.00224082	3.37534
ENSG00000132321	IQCA1	79781	IQ motif containing with AAA domain 1 [Source:HGNC Symbol;Acc:HGNC:26195]	0.81441	18.3321	5.20097e-07	3.79823e-05	-1.67933	-6.06463	8.05536e-08	7.73652e-06	7.74093	-0.92663	-3.35446	0.00134559	0.027567	-1.10098	-0.752696	-2.7025	0.00881856	0.130785	-2.6629
ENSG00000108669	CYTH1	9267	cytohesin 1 [Source:HGNC Symbol;Acc:HGNC:9501]	5.29522	18.7866	3.90421e-07	3.06076e-05	0.438114	6.06325	8.09921e-08	7.75369e-06	7.63971	0.171551	2.36973	0.0208533	0.120615	-4.1353	0.266562	3.75304	0.000381091	0.0213963	-0.348309
ENSG00000132434	LANCL2	55915	LanC like 2 [Source:HGNC Symbol;Acc:HGNC:6509]	3.85751	18.7748	3.93327e-07	3.06628e-05	-0.349473	-6.06081	8.17725e-08	7.80339e-06	7.73067	-0.226642	-3.92597	0.000215358	0.010281	0.223339	-0.122831	-2.15354	0.0350813	0.271562	-4.29692
ENSG00000127511	SIN3B	23309	SIN3 transcription regulator family member B [Source:HGNC Symbol;Acc:HGNC:19354]	5.32866	22.2928	4.64279e-08	6.66709e-06	0.229385	6.05609	8.33054e-08	7.92436e-06	7.61178	0.210346	5.54205	6.16337e-07	0.000322971	5.71034	0.0190392	0.510852	0.611227	0.883735	-6.57306
ENSG00000188112	C6orf132	647024	chromosome 6 open reading frame 132 [Source:HGNC Symbol;Acc:HGNC:21288]	1.99603	18.3251	5.224e-07	3.80575e-05	-1.03572	-6.05304	8.43125e-08	7.9947e-06	7.78779	-0.463189	-2.70782	0.00869314	0.0746635	-2.88861	-0.572535	-3.34599	0.00138098	0.0456795	-1.1607
ENSG00000110799	VWF	7450	von Willebrand factor [Source:HGNC Symbol;Acc:HGNC:12726]	9.45701	21.6939	6.61302e-08	8.81804e-06	0.613574	6.04932	8.55552e-08	8.08686e-06	7.46703	0.544975	5.36231	1.22625e-06	0.000488356	4.92005	0.0685988	0.688108	0.493892	0.831571	-6.63814
ENSG00000131931	THAP1	55145	THAP domain containing 1 [Source:HGNC Symbol;Acc:HGNC:20856]	3.81833	18.9427	3.54006e-07	2.86553e-05	-0.336181	-6.04392	8.73907e-08	8.2343e-06	7.66663	-0.230173	-4.13223	0.000107195	0.0067461	0.882618	-0.106008	-1.93035	0.058034	0.342979	-4.72244
ENSG00000124659	TBCC	6903	tubulin folding cofactor C [Source:HGNC Symbol;Acc:HGNC:11580]	3.27093	19.6329	2.30446e-07	2.10495e-05	-0.354828	-6.04213	8.80088e-08	8.25844e-06	7.70354	-0.267587	-4.55261	2.45637e-05	0.00295845	2.34536	-0.0872409	-1.50079	0.138368	0.511663	-5.3228
ENSG00000100227	POLDIP3	84271	DNA polymerase delta interacting protein 3 [Source:HGNC Symbol;Acc:HGNC:23782]	5.40432	19.2569	2.90951e-07	2.50444e-05	-0.199849	-6.04158	8.81998e-08	8.25844e-06	7.55094	-0.143949	-4.34416	5.14202e-05	0.00443893	1.43993	-0.0558994	-1.71575	0.0910863	0.426636	-5.27069
ENSG00000134086	VHL	7428	von Hippel-Lindau tumor suppressor [Source:HGNC Symbol;Acc:HGNC:12687]	4.51906	18.7354	4.03177e-07	3.11176e-05	-0.239158	-6.04036	8.86218e-08	8.27202e-06	7.60072	-0.158003	-3.98426	0.000177141	0.00910674	0.333023	-0.0811549	-2.07788	0.0417708	0.292602	-4.53694
ENSG00000205502	C2CD4B	388125	C2 calcium dependent domain containing 4B [Source:HGNC Symbol;Acc:HGNC:33628]	2.0315	19.487	2.52225e-07	2.23552e-05	1.89833	6.03651	8.99763e-08	8.34628e-06	7.72635	0.618395	1.96377	0.0539405	0.204098	-4.52029	1.27994	4.26163	6.85925e-05	0.00833318	1.52237
ENSG00000116741	RGS2	5997	regulator of G protein signaling 2 [Source:HGNC Symbol;Acc:HGNC:9998]	5.15419	18.9518	3.51995e-07	2.86465e-05	1.45185	6.03354	9.10303e-08	8.41791e-06	7.53038	0.508441	2.10856	0.0389351	0.170746	-4.67187	0.943413	4.0057	0.000164802	0.0132671	0.444038
ENSG00000099860	GADD45B	4616	growth arrest and DNA damage inducible beta [Source:HGNC Symbol;Acc:HGNC:4096]	5.14531	19.6954	2.21727e-07	2.04217e-05	1.67436	6.02095	9.56489e-08	8.79057e-06	7.48371	0.454841	1.63241	0.107546	0.302134	-5.51592	1.21952	4.48209	3.15921e-05	0.00545448	2.01409
ENSG00000072210	ALDH3A2	224	aldehyde dehydrogenase 3 family member A2 [Source:HGNC Symbol;Acc:HGNC:403]	6.106	22.942	3.178e-08	5.21558e-06	-0.427366	-6.0198	9.60825e-08	8.80334e-06	7.43477	-0.410565	-5.77408	2.51164e-07	0.000205071	6.54476	-0.0168005	-0.24026	0.810903	0.95339	-6.73046
ENSG00000196335	STK31	56164	serine/threonine kinase 31 [Source:HGNC Symbol;Acc:HGNC:11407]	-0.125936	18.1224	5.94181e-07	4.20559e-05	-1.16554	-6.01611	9.7486e-08	8.87747e-06	7.32289	-0.674272	-3.48552	0.000896485	0.0225018	-0.702126	-0.491273	-2.52835	0.013959	0.168579	-2.9599
ENSG00000143384	MCL1	4170	MCL1 apoptosis regulator, BCL2 family member [Source:HGNC Symbol;Acc:HGNC:6943]	7.93832	18.283	5.36536e-07	3.88034e-05	0.91546	6.01675	9.7244e-08	8.87747e-06	7.36389	0.39726	2.60577	0.011408	0.0870767	-3.73065	0.518199	3.46715	0.000949484	0.0372669	-1.32221
ENSG00000146463	ZMYM4	9202	zinc finger MYM-type containing 4 [Source:HGNC Symbol;Acc:HGNC:13055]	6.63428	18.1303	5.91197e-07	4.19441e-05	-0.175943	-6.00241	1.02877e-07	9.28348e-06	7.34803	-0.103642	-3.52942	0.000780916	0.0208226	-1.20633	-0.0723008	-2.50587	0.0147907	0.17317	-3.78739
ENSG00000132872	SYT4	6860	synaptotagmin 4 [Source:HGNC Symbol;Acc:HGNC:11512]	3.09885	17.849	7.07484e-07	4.69596e-05	-3.69548	-6.00249	1.02845e-07	9.28348e-06	7.56243	-1.93699	-3.162	0.00240335	0.0375252	-1.92523	-1.75848	-2.79661	0.00682642	0.113174	-2.73162
ENSG00000146833	TRIM4	89122	tripartite motif containing 4 [Source:HGNC Symbol;Acc:HGNC:16275]	4.62215	18.0673	6.15408e-07	4.28476e-05	-0.337865	-5.99685	1.05146e-07	9.45966e-06	7.42594	-0.19647	-3.48134	0.000908283	0.0226646	-1.21642	-0.141394	-2.54635	0.0133238	0.16445	-3.55557
ENSG00000141337	ARSG	22901	arylsulfatase G [Source:HGNC Symbol;Acc:HGNC:24102]	2.74895	17.9584	6.59683e-07	4.4884e-05	0.420687	5.98816	1.08798e-07	9.72962e-06	7.53275	0.235169	3.34055	0.00140416	0.0282003	-1.36337	0.185519	2.68161	0.00932721	0.135137	-2.9703
ENSG00000167625	ZNF526	116115	zinc finger protein 526 [Source:HGNC Symbol;Acc:HGNC:29415]	3.09673	17.8567	7.03992e-07	4.69364e-05	-0.356131	-5.97889	1.12828e-07	1.00599e-05	7.47617	-0.173856	-2.91542	0.00490324	0.0549593	-2.56201	-0.182274	-3.09232	0.00295017	0.0697692	-1.99555
ENSG00000266265	KLF14	136259	Kruppel like factor 14 [Source:HGNC Symbol;Acc:HGNC:23025]	-1.63604	18.4292	4.89088e-07	3.61598e-05	-1.48121	-5.9742	1.14922e-07	1.01311e-05	6.52013	-1.00004	-4.03986	0.000146832	0.00816708	0.641373	-0.481173	-1.93875	0.0569809	0.340488	-3.93426
ENSG00000162631	NTNG1	22854	netrin G1 [Source:HGNC Symbol;Acc:HGNC:23319]	0.932917	17.9041	6.82952e-07	4.60836e-05	-2.58783	-5.97406	1.14984e-07	1.01311e-05	7.44812	-1.52915	-3.55806	0.000713332	0.0199686	-0.560149	-1.05868	-2.39753	0.0194601	0.199881	-3.34856
ENSG00000165118	C9orf64	84267	chromosome 9 open reading frame 64 [Source:HGNC Symbol;Acc:HGNC:28144]	3.68856	17.9617	6.58275e-07	4.4884e-05	-0.295007	-5.97578	1.14214e-07	1.01311e-05	7.41959	-0.17416	-3.5233	0.000796138	0.0210069	-0.981004	-0.120846	-2.47694	0.0159272	0.181109	-3.59026
ENSG00000120833	SOCS2	8835	suppressor of cytokine signaling 2 [Source:HGNC Symbol;Acc:HGNC:19382]	4.39547	19.0752	3.25849e-07	2.69959e-05	0.874759	5.9749	1.14607e-07	1.01311e-05	7.35713	0.259096	1.76618	0.0821753	0.259444	-5.21929	0.615663	4.28561	6.31005e-05	0.00798622	1.41436
ENSG00000181001	OR52N1	79473	olfactory receptor family 52 subfamily N member 1 [Source:HGNC Symbol;Acc:HGNC:14853]	-3.17269	18.3173	5.25005e-07	3.80616e-05	3.47815	5.97297	1.1548e-07	1.0145e-05	5.65399	1.35969	2.3299	0.023005	0.127488	-3.3057	2.11846	3.73417	0.00040524	0.0222495	-0.658508
ENSG00000129451	KLK10	5655	kallikrein related peptidase 10 [Source:HGNC Symbol;Acc:HGNC:6358]	0.333618	19.1795	3.05328e-07	2.57623e-05	-2.43361	-5.9715	1.16145e-07	1.01653e-05	7.34309	-1.82142	-4.5016	2.94731e-05	0.00323912	2.31409	-0.612189	-1.47962	0.143921	0.521188	-4.82407
ENSG00000149050	ZNF214	7761	zinc finger protein 214 [Source:HGNC Symbol;Acc:HGNC:13006]	1.38626	18.069	6.1475e-07	4.28476e-05	-0.606952	-5.97096	1.16393e-07	1.01653e-05	7.45738	-0.378807	-3.72573	0.00041652	0.014713	-0.0909734	-0.228145	-2.25633	0.0275027	0.240462	-3.68168
ENSG00000125089	SH3TC1	54436	SH3 domain and tetratricopeptide repeats 1 [Source:HGNC Symbol;Acc:HGNC:26009]	3.50563	17.8339	7.14329e-07	4.69962e-05	1.00402	5.96925	1.17177e-07	1.02039e-05	7.40962	0.523493	3.10399	0.00285112	0.040962	-2.13143	0.480523	2.91801	0.00486749	0.0941017	-2.51486
ENSG00000172137	CALB2	794	calbindin 2 [Source:HGNC Symbol;Acc:HGNC:1435]	3.08746	20.052	1.78068e-07	1.73248e-05	-2.23232	-5.96617	1.18601e-07	1.02918e-05	7.4268	-1.83044	-4.90581	6.79797e-06	0.00132712	3.57944	-0.401883	-1.0697	0.288804	0.692374	-5.81428
ENSG00000180901	KCTD2	23510	potassium channel tetramerization domain containing 2 [Source:HGNC Symbol;Acc:HGNC:21294]	5.18063	19.0288	3.35435e-07	2.74496e-05	-0.286648	-5.96411	1.19564e-07	1.02918e-05	7.26743	-0.213713	-4.4394	3.67598e-05	0.00362369	1.77683	-0.0729346	-1.53916	0.128737	0.498077	-5.52598
ENSG00000182162	P2RY8	286530	P2Y receptor family member 8 [Source:HGNC Symbol;Acc:HGNC:15524]	3.03104	18.319	5.24444e-07	3.80616e-05	0.750047	5.96508	1.19106e-07	1.02918e-05	7.42143	0.497875	3.94883	0.000199508	0.00981733	0.387955	0.252172	2.05983	0.0435211	0.299247	-4.37881
ENSG00000143079	CTTNBP2NL	55917	CTTNBP2 N-terminal like [Source:HGNC Symbol;Acc:HGNC:25330]	5.6849	17.7982	7.30847e-07	4.7663e-05	0.358383	5.96454	1.1936e-07	1.02918e-05	7.24207	0.177476	2.94796	0.00447181	0.0523798	-2.77589	0.180907	3.06167	0.00322572	0.0741523	-2.35848
ENSG00000163221	S100A12	6283	S100 calcium binding protein A12 [Source:HGNC Symbol;Acc:HGNC:10489]	0.307706	21.1006	9.42544e-08	1.10838e-05	2.20542	5.96231	1.20411e-07	1.03349e-05	7.32878	0.376878	1.02115	0.31106	0.549498	-5.50643	1.82854	5.14454	2.79441e-06	0.0012841	4.35385
ENSG00000124920	MYRF	745	myelin regulatory factor [Source:HGNC Symbol;Acc:HGNC:1181]	4.06148	17.6687	7.94166e-07	5.015e-05	-2.59859	-5.96114	1.20965e-07	1.03527e-05	7.34542	-1.36546	-3.13067	0.00263622	0.0391222	-2.12026	-1.23313	-2.82161	0.00637168	0.108555	-2.79564
ENSG00000148218	ALAD	210	aminolevulinate dehydratase [Source:HGNC Symbol;Acc:HGNC:395]	5.43974	19.6205	2.32218e-07	2.11467e-05	-0.445473	-5.95301	1.24882e-07	1.06406e-05	7.21079	-0.356072	-4.75135	1.19793e-05	0.00193411	2.83603	-0.0894008	-1.21187	0.230053	0.634542	-5.9844
ENSG00000185875	THNSL1	79896	threonine synthase like 1 [Source:HGNC Symbol;Acc:HGNC:26160]	2.85456	18.0328	6.29097e-07	4.34997e-05	-0.430915	-5.95268	1.25041e-07	1.06406e-05	7.39407	-0.168178	-2.32092	0.0235165	0.128834	-3.90599	-0.262737	-3.65785	0.000518721	0.025737	-0.372916
ENSG00000197903	HIST1H2BK	85236	histone cluster 1 H2B family member k [Source:HGNC Symbol;Acc:HGNC:13954]	4.19283	17.6688	7.94122e-07	5.015e-05	-0.481944	-5.94682	1.27948e-07	1.08571e-05	7.26755	-0.257875	-3.17686	0.00229971	0.0366814	-2.03105	-0.22407	-2.80131	0.00673872	0.112446	-2.89568
ENSG00000115641	FHL2	2274	four and a half LIM domains 2 [Source:HGNC Symbol;Acc:HGNC:3703]	5.41881	17.6991	7.78825e-07	4.97067e-05	0.825801	5.9453	1.2871e-07	1.08842e-05	7.18304	0.40111	2.88106	0.00540035	0.0579088	-2.92817	0.424691	3.1114	0.00278987	0.0678768	-2.20685
ENSG00000173530	TNFRSF10D	8793	TNF receptor superfamily member 10d [Source:HGNC Symbol;Acc:HGNC:11907]	2.8408	17.7999	7.30049e-07	4.7663e-05	0.982031	5.94285	1.29953e-07	1.0934e-05	7.35407	0.446158	2.69391	0.00902449	0.0762525	-3.07254	0.535873	3.31832	0.00150271	0.0474791	-1.36157
ENSG00000175197	DDIT3	1649	DNA damage inducible transcript 3 [Source:HGNC Symbol;Acc:HGNC:2726]	3.37832	20.1595	1.66732e-07	1.64905e-05	-0.553227	-5.93997	1.31425e-07	1.09959e-05	7.3072	-0.465598	-4.99567	4.87344e-06	0.00112841	3.87066	-0.0876291	-0.95055	0.345439	0.738343	-5.99721
ENSG00000148175	STOM	2040	stomatin [Source:HGNC Symbol;Acc:HGNC:3383]	8.34405	17.9155	6.78013e-07	4.59791e-05	0.465138	5.93925	1.31798e-07	1.09963e-05	7.05804	0.191264	2.43755	0.0176001	0.110048	-4.12926	0.273874	3.55777	0.000713979	0.0309969	-1.06413
ENSG00000115607	IL18RAP	8807	interleukin 18 receptor accessory protein [Source:HGNC Symbol;Acc:HGNC:5989]	0.752894	18.7671	3.95232e-07	3.06628e-05	1.96556	5.93849	1.32191e-07	1.09984e-05	7.29737	0.641762	1.93799	0.0570755	0.211145	-4.31748	1.3238	4.15681	9.85298e-05	0.0101482	1.23449
ENSG00000157303	SUSD3	203328	sushi domain containing 3 [Source:HGNC Symbol;Acc:HGNC:28391]	0.590355	17.8713	6.9747e-07	4.67102e-05	-1.41414	-5.9356	1.33698e-07	1.10928e-05	7.24306	-0.887832	-3.73223	0.00040781	0.0146229	-0.0291956	-0.52631	-2.20726	0.0309194	0.255472	-3.67618
ENSG00000176170	SPHK1	8877	sphingosine kinase 1 [Source:HGNC Symbol;Acc:HGNC:11240]	1.933	18.8545	3.74131e-07	2.99596e-05	1.18239	5.93484	1.34096e-07	1.10951e-05	7.34974	0.358304	1.79612	0.0772353	0.24975	-4.75448	0.824087	4.25231	7.08495e-05	0.00836101	1.51719
ENSG00000143412	ANXA9	8416	annexin A9 [Source:HGNC Symbol;Acc:HGNC:547]	-0.581108	17.721	7.67941e-07	4.92606e-05	-2.65205	-5.93255	1.35305e-07	1.11642e-05	6.94298	-1.60146	-3.61103	0.000602699	0.018016	-0.368222	-1.05059	-2.30735	0.0243086	0.226191	-3.37314
ENSG00000116161	CACYBP	27101	calcyclin binding protein [Source:HGNC Symbol;Acc:HGNC:30423]	4.8751	17.7429	7.57219e-07	4.88496e-05	-0.344516	-5.92219	1.40906e-07	1.15943e-05	7.12545	-0.211526	-3.63014	0.000566969	0.0174946	-0.796545	-0.13299	-2.3183	0.0236674	0.222582	-4.0841
ENSG00000168404	MLKL	197259	mixed lineage kinase domain like pseudokinase [Source:HGNC Symbol;Acc:HGNC:26617]	3.19024	18.7157	4.08213e-07	3.13442e-05	0.679892	5.92139	1.41345e-07	1.15984e-05	7.25187	0.202069	1.75695	0.0837491	0.262294	-5.04329	0.477823	4.23787	7.44889e-05	0.00862368	1.37986
ENSG00000169035	KLK7	5650	kallikrein related peptidase 7 [Source:HGNC Symbol;Acc:HGNC:6368]	-1.904	17.7765	7.41111e-07	4.80179e-05	-3.11621	-5.91587	1.44432e-07	1.17382e-05	6.30727	-1.96202	-3.76061	0.000371789	0.0138294	-0.0988443	-1.1542	-2.14833	0.0355105	0.273226	-3.60357
ENSG00000102934	PLLP	51090	plasmolipin [Source:HGNC Symbol;Acc:HGNC:18553]	3.09225	17.4915	8.90077e-07	5.46495e-05	-1.30519	-5.91523	1.44793e-07	1.17382e-05	7.23869	-0.740987	-3.36038	0.00132138	0.0273329	-1.36097	-0.564208	-2.55605	0.0129923	0.16183	-3.30401
ENSG00000107021	TBC1D13	54662	TBC1 domain family member 13 [Source:HGNC Symbol;Acc:HGNC:25571]	4.73377	17.4923	8.89636e-07	5.46495e-05	-0.263707	-5.91503	1.4491e-07	1.17382e-05	7.10744	-0.129686	-2.90386	0.00506548	0.0559194	-2.81381	-0.134021	-3.04868	0.00334959	0.0753947	-2.31839
ENSG00000112303	VNN2	8875	vanin 2 [Source:HGNC Symbol;Acc:HGNC:12706]	2.7202	22.6422	3.78391e-08	5.79598e-06	1.59195	5.91611	1.44296e-07	1.17382e-05	7.24724	0.110832	0.412098	0.681656	0.832209	-6.41644	1.48112	5.68796	3.50889e-07	0.000499081	6.43888
ENSG00000146842	TMEM209	84928	transmembrane protein 209 [Source:HGNC Symbol;Acc:HGNC:21898]	4.56537	18.8217	3.81899e-07	3.03654e-05	-0.247023	-5.90875	1.48512e-07	1.19889e-05	7.09676	-0.0678126	-1.61917	0.11037	0.306824	-5.47178	-0.17921	-4.34297	5.16351e-05	0.00720696	1.59862
ENSG00000111203	ITFG2	55846	integrin alpha FG-GAP repeat containing 2 [Source:HGNC Symbol;Acc:HGNC:30879]	4.22745	17.6475	8.05066e-07	5.06243e-05	-0.319903	-5.9076	1.49184e-07	1.20107e-05	7.11778	-0.133984	-2.47027	0.0162	0.105259	-3.80074	-0.185919	-3.47552	0.000924976	0.0367395	-1.07845
ENSG00000106123	EPHB6	2051	EPH receptor B6 [Source:HGNC Symbol;Acc:HGNC:3396]	2.91698	17.6594	7.98928e-07	5.03442e-05	-1.44749	-5.90565	1.50327e-07	1.20702e-05	7.21296	-0.902085	-3.68527	0.000474841	0.015847	-0.391832	-0.545401	-2.22029	0.0299771	0.251891	-3.99908
ENSG00000125730	C3	718	complement C3 [Source:HGNC Symbol;Acc:HGNC:1318]	9.59894	18.0225	6.33238e-07	4.36817e-05	-1.69129	-5.90321	1.51766e-07	1.21531e-05	6.90744	-1.14677	-3.99503	0.000170839	0.00896664	0.159905	-0.54452	-1.93136	0.057907	0.342797	-5.05074
ENSG00000142396	ERVK3-1	NA	endogenous retrovirus group K3 member 1 [Source:HGNC Symbol;Acc:HGNC:30466]	3.6429	20.1606	1.6662e-07	1.64905e-05	0.675237	5.90233	1.52292e-07	1.21626e-05	7.14441	0.580778	5.06054	3.82739e-06	0.00095267	4.07822	0.0944586	0.842339	0.402761	0.781224	-6.14621
ENSG00000130052	STARD8	9754	StAR related lipid transfer domain containing 8 [Source:HGNC Symbol;Acc:HGNC:19161]	4.75678	19.1832	3.04616e-07	2.57623e-05	0.66254	5.8976	1.55134e-07	1.22917e-05	7.04037	0.526519	4.6745	1.58376e-05	0.00230589	2.61579	0.136021	1.23296	0.222137	0.625413	-5.90048
ENSG00000103319	EEF2K	29904	eukaryotic elongation factor 2 kinase [Source:HGNC Symbol;Acc:HGNC:24615]	6.12791	20.0972	1.73207e-07	1.69624e-05	-0.339554	-5.89759	1.55144e-07	1.22917e-05	6.96747	-0.0606227	-1.05098	0.297255	0.535948	-6.34247	-0.278931	-4.91833	6.4908e-06	0.00218257	3.4882
ENSG00000170293	CMTM8	152189	CKLF like MARVEL transmembrane domain containing 8 [Source:HGNC Symbol;Acc:HGNC:19179]	2.55349	17.417	9.33947e-07	5.64372e-05	0.445888	5.89626	1.55949e-07	1.23229e-05	7.19531	0.214953	2.83656	0.00611342	0.0618043	-2.67276	0.230936	3.10821	0.0028161	0.0683299	-1.88328
ENSG00000110002	VWA5A	4013	von Willebrand factor A domain containing 5A [Source:HGNC Symbol;Acc:HGNC:6658]	3.63636	18.1121	5.98116e-07	4.22344e-05	-0.523253	-5.89218	1.58457e-07	1.2488e-05	7.1075	-0.365235	-4.10887	0.000116111	0.00703472	0.831737	-0.158017	-1.79703	0.077089	0.39427	-4.92141
ENSG00000104689	TNFRSF10A	8797	TNF receptor superfamily member 10a [Source:HGNC Symbol;Acc:HGNC:11904]	2.29844	17.3753	9.59405e-07	5.75431e-05	0.707451	5.8891	1.60377e-07	1.2606e-05	7.17685	0.351161	2.9168	0.00488415	0.0549058	-2.43188	0.35629	3.02924	0.0035434	0.0777683	-2.05709
ENSG00000160695	VPS11	55823	VPS11 core subunit of CORVET and HOPS complexes [Source:HGNC Symbol;Acc:HGNC:14583]	5.06754	18.255	5.46157e-07	3.94038e-05	-0.252448	-5.88825	1.60912e-07	1.26149e-05	6.98381	-0.180869	-4.21156	8.15897e-05	0.00582476	1.02246	-0.0715789	-1.6941	0.095149	0.434971	-5.27739
ENSG00000108389	MTMR4	9110	myotubularin related protein 4 [Source:HGNC Symbol;Acc:HGNC:7452]	5.13201	20.5903	1.28257e-07	1.38795e-05	-0.364529	-5.88398	1.63622e-07	1.27938e-05	6.96544	-0.051943	-0.836825	0.405831	0.633851	-6.4689	-0.312586	-5.11657	3.10362e-06	0.00138361	4.24518
ENSG00000172578	KLHL6	89857	kelch like family member 6 [Source:HGNC Symbol;Acc:HGNC:18653]	2.41681	19.6067	2.34211e-07	2.12633e-05	0.732498	5.88299	1.64256e-07	1.28098e-05	7.15144	0.151701	1.21697	0.22812	0.463455	-5.65898	0.580797	4.74946	1.20623e-05	0.00317694	3.13648
ENSG00000100266	PACSIN2	11252	protein kinase C and casein kinase substrate in neurons 2 [Source:HGNC Symbol;Acc:HGNC:8571]	5.96979	17.3867	9.52412e-07	5.72386e-05	0.332657	5.88164	1.65124e-07	1.28114e-05	6.91226	0.151696	2.67701	0.00944299	0.0782176	-3.47366	0.180961	3.25366	0.00182782	0.0536824	-1.85137
ENSG00000122490	PQLC1	80148	PQ loop repeat containing 1 [Source:HGNC Symbol;Acc:HGNC:26188]	4.38261	17.4299	9.26163e-07	5.63413e-05	0.374807	5.88126	1.65367e-07	1.28114e-05	7.00397	0.165583	2.59337	0.0117857	0.088427	-3.53937	0.209224	3.33798	0.00141522	0.0460973	-1.49428
ENSG00000173546	CSPG4	1464	chondroitin sulfate proteoglycan 4 [Source:HGNC Symbol;Acc:HGNC:2466]	5.39017	17.2778	1.02187e-06	6.05598e-05	0.644852	5.8759	1.68872e-07	1.30001e-05	6.92237	0.351468	3.196	0.00217243	0.0356438	-2.08544	0.293384	2.71946	0.0084242	0.127275	-3.2074
ENSG00000153071	DAB2	1601//112267931	DAB adaptor protein 2 [Source:HGNC Symbol;Acc:HGNC:2662]	7.17032	17.8374	7.12744e-07	4.69955e-05	-0.739129	-5.87396	1.70154e-07	1.30579e-05	6.83839	-0.50041	-3.97017	0.000185732	0.00935518	0.129991	-0.238719	-1.92657	0.0585136	0.344843	-5.00365
ENSG00000196981	WDR5B	54554	WD repeat domain 5B [Source:HGNC Symbol;Acc:HGNC:17826]	2.96265	17.8444	7.09564e-07	4.69933e-05	-0.382084	-5.87345	1.70497e-07	1.30579e-05	7.09049	-0.132972	-2.04173	0.0453399	0.185187	-4.4858	-0.249113	-3.86105	0.000267232	0.0172035	0.225893
ENSG00000075223	SEMA3C	10512	semaphorin 3C [Source:HGNC Symbol;Acc:HGNC:10725]	6.70642	17.4244	9.29487e-07	5.63702e-05	-0.644279	-5.86871	1.73684e-07	1.3268e-05	6.83617	-0.395754	-3.59892	0.000626464	0.018381	-0.999385	-0.248525	-2.2953	0.0250317	0.229347	-4.25001
ENSG00000156345	CDK20	23552	cyclin dependent kinase 20 [Source:HGNC Symbol;Acc:HGNC:21420]	2.01219	17.5554	8.54208e-07	5.31549e-05	-0.500723	-5.86312	1.77514e-07	1.35259e-05	7.08441	-0.189938	-2.22169	0.0298777	0.147021	-3.96116	-0.310785	-3.66587	0.000505495	0.0253139	-0.263135
ENSG00000080823	MOK	5891	MOK protein kinase [Source:HGNC Symbol;Acc:HGNC:9833]	3.57646	17.1549	1.1066e-06	6.41804e-05	0.401501	5.85701	1.81798e-07	1.3782e-05	6.97995	0.216026	3.14508	0.00252661	0.0384057	-2.03126	0.185474	2.74967	0.00776155	0.121837	-2.93949
ENSG00000153922	CHD1	1105	chromodomain helicase DNA binding protein 1 [Source:HGNC Symbol;Acc:HGNC:1915]	5.84479	19.9534	1.89168e-07	1.82266e-05	0.720569	5.85705	1.81771e-07	1.3782e-05	6.82244	0.124889	1.01337	0.31473	0.553143	-6.3673	0.595681	4.93009	6.21459e-06	0.00213914	3.53729
ENSG00000140835	CHST4	10164	carbohydrate sulfotransferase 4 [Source:HGNC Symbol;Acc:HGNC:1972]	-1.8518	17.2642	1.03095e-06	6.07367e-05	-2.72111	-5.85468	1.83461e-07	1.38729e-05	6.06949	-1.64424	-3.56455	0.000698796	0.0198406	-0.611643	-1.07687	-2.27907	0.0260359	0.233204	-3.38751
ENSG00000113448	PDE4D	5144	phosphodiesterase 4D [Source:HGNC Symbol;Acc:HGNC:8783]	6.17807	18.5614	4.49896e-07	3.37637e-05	0.473422	5.85374	1.84139e-07	1.3889e-05	6.79753	0.128239	1.58274	0.118451	0.319148	-5.66183	0.345184	4.34028	5.21242e-05	0.00724138	1.48913
ENSG00000066468	FGFR2	2263	fibroblast growth factor receptor 2 [Source:HGNC Symbol;Acc:HGNC:3689]	3.1116	17.0776	1.16365e-06	6.62041e-05	-0.959027	-5.84938	1.87297e-07	1.40916e-05	6.98783	-0.458615	-2.79581	0.00684153	0.0655598	-2.86491	-0.500412	-3.06895	0.00315817	0.0729554	-2.05556
ENSG00000068001	HYAL2	8692	hyaluronidase 2 [Source:HGNC Symbol;Acc:HGNC:5321]	4.93932	21.5102	7.37719e-08	9.49572e-06	0.882152	5.84609	1.8972e-07	1.4238e-05	6.83553	0.843453	5.57164	5.49977e-07	0.000298677	5.84694	0.038699	0.261509	0.794547	0.949634	-6.63237
ENSG00000105829	BET1	10282	Bet1 golgi vesicular membrane trafficking protein [Source:HGNC Symbol;Acc:HGNC:14562]	3.9194	17.9867	6.47874e-07	4.45443e-05	-0.346172	-5.84452	1.90882e-07	1.42894e-05	6.90234	-0.248109	-4.18323	8.99703e-05	0.00617805	1.03774	-0.0980632	-1.67603	0.0986527	0.442176	-5.16892
ENSG00000171681	ATF7IP	55729	activating transcription factor 7 interacting protein [Source:HGNC Symbol;Acc:HGNC:20092]	7.65285	17.5702	8.46088e-07	5.28845e-05	-0.239754	-5.83533	1.97855e-07	1.47743e-05	6.67684	-0.0872938	-2.12064	0.0378656	0.167965	-4.78014	-0.15246	-3.77112	0.00035924	0.0206349	-0.398218
ENSG00000137504	CREBZF	58487	CREB/ATF bZIP transcription factor [Source:HGNC Symbol;Acc:HGNC:24905]	5.27877	19.8343	2.03541e-07	1.9262e-05	0.302653	5.83339	1.99357e-07	1.48493e-05	6.76339	0.262704	5.05265	3.94173e-06	0.000965046	3.91708	0.0399488	0.78286	0.436621	0.802698	-6.3953
ENSG00000179292	TMEM151A	256472	transmembrane protein 151A [Source:HGNC Symbol;Acc:HGNC:28497]	0.805539	17.1221	1.13045e-06	6.50409e-05	-2.78759	-5.8301	2.01932e-07	1.50037e-05	6.91174	-1.68691	-3.56341	0.000701343	0.0198563	-0.533942	-1.10068	-2.25024	0.0279078	0.241967	-3.62397
ENSG00000169490	TM2D2	83877	TM2 domain containing 2 [Source:HGNC Symbol;Acc:HGNC:24127]	4.20443	17.9029	6.83486e-07	4.60836e-05	-0.279524	-5.82804	2.03557e-07	1.50496e-05	6.81738	-0.200897	-4.18255	9.01815e-05	0.00617805	1.00544	-0.0786273	-1.65987	0.101875	0.448499	-5.23341
ENSG00000145545	SRD5A1	6715	steroid 5 alpha-reductase 1 [Source:HGNC Symbol;Acc:HGNC:11284]	2.49908	17.4879	8.92177e-07	5.46495e-05	-0.359776	-5.82808	2.03527e-07	1.50496e-05	6.94514	-0.129306	-2.0922	0.0404255	0.174465	-4.3046	-0.230469	-3.76503	0.000366456	0.0208887	-0.0160285
ENSG00000174233	ADCY6	112	adenylate cyclase 6 [Source:HGNC Symbol;Acc:HGNC:237]	6.33098	16.9708	1.24736e-06	7.00327e-05	0.510716	5.82562	2.05491e-07	1.51465e-05	6.68412	0.259516	2.95442	0.00439056	0.0516509	-2.79579	0.2512	2.91491	0.00491027	0.0943183	-2.77876
ENSG00000198948	MFAP3L	9848	microfibril associated protein 3 like [Source:HGNC Symbol;Acc:HGNC:29083]	3.34024	17.0783	1.16306e-06	6.62041e-05	-0.587132	-5.82255	2.07961e-07	1.52619e-05	6.87193	-0.352974	-3.49818	0.000861585	0.0219729	-1.00128	-0.234158	-2.33767	0.0225705	0.217142	-3.8306
ENSG00000151461	UPF2	26019	UPF2 regulator of nonsense mediated mRNA decay [Source:HGNC Symbol;Acc:HGNC:17854]	5.29681	16.8955	1.31012e-06	7.24605e-05	-0.241023	-5.81456	2.14537e-07	1.56675e-05	6.69074	-0.121941	-2.93656	0.00461876	0.0533834	-2.77816	-0.119081	-2.91574	0.00489882	0.0942194	-2.71245
ENSG00000184828	ZBTB7C	201501	zinc finger and BTB domain containing 7C [Source:HGNC Symbol;Acc:HGNC:31700]	3.23806	17.1166	1.1345e-06	6.50409e-05	-1.07573	-5.81273	2.16072e-07	1.57411e-05	6.84491	-0.671659	-3.6315	0.000564505	0.0174597	-0.591699	-0.404076	-2.18433	0.0326394	0.261971	-4.12125
ENSG00000105058	FAM32A	26017	family with sequence similarity 32 member A [Source:HGNC Symbol;Acc:HGNC:24563]	4.67997	18.5973	4.39812e-07	3.31736e-05	-0.24744	-5.8106	2.17878e-07	1.58341e-05	6.71372	-0.195963	-4.59441	2.11432e-05	0.0027221	2.34239	-0.051477	-1.22625	0.224636	0.62823	-5.89915
ENSG00000168329	CX3CR1	1524	C-X3-C motif chemokine receptor 1 [Source:HGNC Symbol;Acc:HGNC:2558]	3.40488	16.8197	1.37663e-06	7.55857e-05	-1.24445	-5.80877	2.19435e-07	1.59085e-05	6.81135	-0.663835	-3.09528	0.00292469	0.0412881	-2.14267	-0.58061	-2.72415	0.00831808	0.126822	-2.96941
ENSG00000147130	ZMYM3	9203	zinc finger MYM-type containing 3 [Source:HGNC Symbol;Acc:HGNC:13054]	4.96799	18.0504	6.22096e-07	4.32125e-05	-0.297118	-5.80069	2.26451e-07	1.63378e-05	6.65868	-0.0843023	-1.6428	0.10537	0.298354	-5.47789	-0.212815	-4.21316	8.11415e-05	0.00901596	1.13856
ENSG00000077044	DGKD	8527	diacylglycerol kinase delta [Source:HGNC Symbol;Acc:HGNC:2851]	5.28363	16.8434	1.35553e-06	7.4564e-05	0.663088	5.79714	2.29604e-07	1.65254e-05	6.62436	0.318242	2.77655	0.00721258	0.0677248	-3.18438	0.344846	3.07013	0.00314735	0.0728226	-2.31128
ENSG00000123908	AGO2	27161	argonaute RISC catalytic component 2 [Source:HGNC Symbol;Acc:HGNC:3263]	6.87451	16.8066	1.38849e-06	7.59577e-05	0.387493	5.79064	2.35487e-07	1.6882e-05	6.53073	0.184278	2.7486	0.00778422	0.0705843	-3.34466	0.203215	3.08859	0.00298246	0.0702547	-2.34655
ENSG00000112053	SLC26A8	116369	solute carrier family 26 member 8 [Source:HGNC Symbol;Acc:HGNC:14468]	-1.98722	17.1441	1.11442e-06	6.4509e-05	2.028	5.78696	2.38887e-07	1.70294e-05	5.78359	0.847415	2.41438	0.0186566	0.113841	-3.14976	1.18059	3.49847	0.000860807	0.0350193	-0.903107
ENSG00000157429	ZNF19	7567	zinc finger protein 19 [Source:HGNC Symbol;Acc:HGNC:12981]	1.7601	17.4147	9.35299e-07	5.64372e-05	-0.584389	-5.78181	2.43721e-07	1.73327e-05	6.78287	-0.192553	-1.90328	0.0615406	0.219796	-4.51652	-0.391837	-3.89967	0.000235088	0.0160321	0.445883
ENSG00000077274	CAPN6	827	calpain 6 [Source:HGNC Symbol;Acc:HGNC:1483]	0.0677367	16.6235	1.56535e-06	8.30467e-05	-2.37385	-5.77983	2.45609e-07	1.74254e-05	6.5871	-1.02836	-2.52451	0.014098	0.0979115	-3.05645	-1.34549	-3.20307	0.00212709	0.0587191	-1.43354
ENSG00000008086	CDKL5	6792	cyclin dependent kinase like 5 [Source:HGNC Symbol;Acc:HGNC:11411]	5.19137	23.5451	2.24374e-08	4.16263e-06	0.277277	5.7785	2.4688e-07	1.74741e-05	6.56119	0.296165	6.15848	5.56381e-08	7.91359e-05	8.0548	-0.0188878	-0.400043	0.690468	0.91372	-6.61108
ENSG00000163535	SGO2	151246	shugoshin 2 [Source:HGNC Symbol;Acc:HGNC:30812]	2.31422	18.0682	6.15053e-07	4.28476e-05	-0.445142	-5.77583	2.49465e-07	1.76153e-05	6.75792	-0.340707	-4.41968	3.94154e-05	0.00378552	2.00197	-0.104435	-1.36389	0.17742	0.573993	-5.31917
ENSG00000184205	TSPYL2	64061	TSPY like 2 [Source:HGNC Symbol;Acc:HGNC:24358]	5.02769	16.7309	1.45897e-06	7.9049e-05	0.545721	5.76688	2.583e-07	1.81961e-05	6.52674	0.319993	3.37432	0.001266	0.0267237	-1.5596	0.225728	2.42724	0.0180633	0.192113	-3.86285
ENSG00000033100	CHPF2	54480	chondroitin polymerizing factor 2 [Source:HGNC Symbol;Acc:HGNC:29270]	4.74224	19.4009	2.66045e-07	2.3372e-05	0.333654	5.76272	2.62506e-07	1.84056e-05	6.53127	0.290579	5.00768	4.66066e-06	0.00109967	3.79375	0.0430743	0.755929	0.452488	0.811876	-6.36084
ENSG00000186666	BCDIN3D	144233	BCDIN3 domain containing RNA methyltransferase [Source:HGNC Symbol;Acc:HGNC:27050]	1.91608	17.4729	9.00845e-07	5.49129e-05	-0.478637	-5.76317	2.62052e-07	1.84056e-05	6.71644	-0.149227	-1.79492	0.0774276	0.250129	-4.73191	-0.32941	-3.99656	0.000169956	0.0133628	0.730617
ENSG00000101199	ARFGAP1	55738	ADP ribosylation factor GTPase activating protein 1 [Source:HGNC Symbol;Acc:HGNC:15852]	4.3338	17.5221	8.72745e-07	5.4083e-05	0.335251	5.76147	2.63793e-07	1.84525e-05	6.55427	0.241901	4.14829	0.000101455	0.0065029	0.87918	0.0933501	1.63107	0.107829	0.46037	-5.30139
ENSG00000196136	SERPINA3	12	serpin family A member 3 [Source:HGNC Symbol;Acc:HGNC:16]	0.487159	16.7803	1.41258e-06	7.68534e-05	2.85959	5.75703	2.68382e-07	1.8686e-05	6.60668	1.35866	2.72339	0.0083351	0.0729878	-2.66582	1.50093	3.15869	0.00242699	0.0630912	-1.56604
ENSG00000103241	FOXF1	2294	forkhead box F1 [Source:HGNC Symbol;Acc:HGNC:3809]	0.150955	17.1023	1.14509e-06	6.54104e-05	1.31368	5.75615	2.69306e-07	1.87067e-05	6.53482	0.87971	3.83704	0.000289301	0.0123445	0.280556	0.433971	1.97113	0.0530734	0.329749	-4.0744
ENSG00000124126	PREX1	57580	phosphatidylinositol-3,4,5-trisphosphate dependent Rac exchange factor 1 [Source:HGNC Symbol;Acc:HGNC:32594]	5.14798	18.7274	4.05228e-07	3.11953e-05	0.683653	5.75552	2.69964e-07	1.8709e-05	6.47371	0.143586	1.20676	0.232004	0.468351	-6.10241	0.540067	4.63024	1.85839e-05	0.00417791	2.52374
ENSG00000132436	FIGNL1	63979	fidgetin like 1 [Source:HGNC Symbol;Acc:HGNC:13286]	2.91743	16.5495	1.64339e-06	8.64197e-05	-0.365595	-5.75287	2.72757e-07	1.88588e-05	6.64056	-0.173217	-2.72206	0.00836524	0.0731016	-3.0124	-0.192378	-3.05721	0.0032678	0.0745083	-2.06184
ENSG00000061455	PRDM6	93166	PR/SET domain 6 [Source:HGNC Symbol;Acc:HGNC:9350]	2.59726	17.4031	9.42321e-07	5.67463e-05	-0.734603	-5.75012	2.75685e-07	1.89764e-05	6.64799	-0.525776	-4.11407	0.000114069	0.00696751	0.972656	-0.208827	-1.64635	0.104635	0.453012	-4.9858
ENSG00000170364	SETMAR	6419	SET domain and mariner transposase fusion gene [Source:HGNC Symbol;Acc:HGNC:10762]	3.73552	16.6888	1.49981e-06	8.04271e-05	-0.288675	-5.75008	2.75729e-07	1.89764e-05	6.56391	-0.175055	-3.48243	0.000905201	0.0226523	-1.106	-0.11362	-2.28921	0.0254046	0.231239	-4.00303
ENSG00000090975	PITPNM2	57605	phosphatidylinositol transfer protein membrane associated 2 [Source:HGNC Symbol;Acc:HGNC:21044]	4.83247	19.0306	3.35074e-07	2.74496e-05	0.531102	5.74498	2.81253e-07	1.92214e-05	6.45585	0.454002	4.89898	6.97134e-06	0.00135212	3.39727	0.0771001	0.849149	0.39899	0.778959	-6.3018
ENSG00000167384	ZNF180	7733	zinc finger protein 180 [Source:HGNC Symbol;Acc:HGNC:12970]	3.10521	16.6581	1.53026e-06	8.16203e-05	-0.392459	-5.74442	2.81863e-07	1.92214e-05	6.59623	-0.164931	-2.41097	0.0188168	0.114373	-3.75914	-0.227528	-3.36115	0.00131827	0.0445164	-1.26214
ENSG00000147526	TACC1	6867	transforming acidic coiled-coil containing protein 1 [Source:HGNC Symbol;Acc:HGNC:11522]	8.21812	17.1276	1.12638e-06	6.49497e-05	0.46161	5.74317	2.83238e-07	1.92712e-05	6.31259	0.317206	3.93875	0.000206354	0.0100384	-0.0021626	0.144404	1.82783	0.0722767	0.381922	-5.21741
ENSG00000092201	SUPT16H	11198	SPT16 homolog, facilitates chromatin remodeling subunit [Source:HGNC Symbol;Acc:HGNC:11465]	6.14302	17.6882	7.84311e-07	4.98438e-05	-0.179687	-5.74095	2.85692e-07	1.93939e-05	6.37011	-0.13495	-4.30402	5.91743e-05	0.00480405	1.26508	-0.0447363	-1.45164	0.151528	0.532769	-5.72246
ENSG00000136205	TNS3	64759	tensin 3 [Source:HGNC Symbol;Acc:HGNC:21616]	7.03141	16.8906	1.31434e-06	7.24605e-05	-0.357051	-5.73824	2.88715e-07	1.95547e-05	6.32729	-0.135011	-2.16582	0.034089	0.158155	-4.66387	-0.22204	-3.62349	0.000579167	0.0271999	-0.82499
ENSG00000181143	MUC16	94025	mucin 16, cell surface associated [Source:HGNC Symbol;Acc:HGNC:15582]	4.6769	16.3939	1.82059e-06	9.37572e-05	-3.43524	-5.73694	2.90171e-07	1.96088e-05	6.46056	-1.60358	-2.67596	0.00946938	0.0782842	-3.34046	-1.83166	-3.05061	0.00333096	0.0752591	-2.26167
ENSG00000110042	DTX4	23220	deltex E3 ubiquitin ligase 4 [Source:HGNC Symbol;Acc:HGNC:29151]	3.4117	18.5313	4.58511e-07	3.43239e-05	-0.739244	-5.73557	2.91718e-07	1.96246e-05	6.53383	-0.608352	-4.71649	1.36e-05	0.00209657	2.88685	-0.130892	-1.0262	0.308694	0.708661	-5.93405
ENSG00000165861	ZFYVE1	53349	zinc finger FYVE-type containing 1 [Source:HGNC Symbol;Acc:HGNC:13180]	4.55	16.5772	1.61375e-06	8.51612e-05	-0.235756	-5.73603	2.91194e-07	1.96246e-05	6.44301	-0.102778	-2.49626	0.01516	0.101469	-3.78126	-0.132979	-3.27881	0.00169416	0.0514686	-1.67305
ENSG00000204301	NOTCH4	4855	notch receptor 4 [Source:HGNC Symbol;Acc:HGNC:7884]	5.42794	19.2762	2.87484e-07	2.48175e-05	0.80523	5.73433	2.93133e-07	1.96755e-05	6.38061	0.704931	5.00682	4.67567e-06	0.00109967	3.74486	0.100299	0.728067	0.46925	0.818917	-6.44965
ENSG00000178573	MAF	4094	MAF bZIP transcription factor [Source:HGNC Symbol;Acc:HGNC:6776]	6.29126	16.44	1.76611e-06	9.11087e-05	-0.754874	-5.73297	2.94685e-07	1.97353e-05	6.33373	-0.411519	-3.12002	0.00272017	0.0398473	-2.35335	-0.343356	-2.64715	0.0102255	0.141926	-3.43957
ENSG00000198824	CHAMP1	283489	chromosome alignment maintaining phosphoprotein 1 [Source:HGNC Symbol;Acc:HGNC:20311]	5.11728	17.3044	1.00446e-06	5.96464e-05	-0.221568	-5.72865	2.99667e-07	2.0024e-05	6.37575	-0.159355	-4.11338	0.000114338	0.00696973	0.69775	-0.0622131	-1.63251	0.107524	0.459858	-5.3798
ENSG00000085552	IGSF9	57549	immunoglobulin superfamily member 9 [Source:HGNC Symbol;Acc:HGNC:18132]	1.45332	16.302	1.9345e-06	9.78211e-05	-2.12957	-5.72779	3.00665e-07	2.00459e-05	6.57857	-0.981731	-2.6533	0.0100597	0.0809772	-2.94586	-1.14784	-3.04208	0.00341422	0.0761695	-1.90583
ENSG00000138363	ATIC	471	5-aminoimidazole-4-carboxamide ribonucleotide formyltransferase/IMP cyclohydrolase [Source:HGNC Symbol;Acc:HGNC:794]	4.74259	16.3766	1.84146e-06	9.43441e-05	-0.249862	-5.72582	3.02974e-07	2.01549e-05	6.39087	-0.13168	-3.01259	0.00371754	0.0472306	-2.53019	-0.118183	-2.74508	0.00785902	0.122367	-3.09128
ENSG00000091428	RAPGEF4	11069	Rap guanine nucleotide exchange factor 4 [Source:HGNC Symbol;Acc:HGNC:16626]	4.63855	16.4627	1.73993e-06	9.02258e-05	0.402022	5.72464	3.0436e-07	2.0202e-05	6.392	0.183997	2.61465	0.0111442	0.0858344	-3.51813	0.218025	3.15576	0.0024481	0.0632541	-2.02492
ENSG00000247746	USP51	158880	ubiquitin specific peptidase 51 [Source:HGNC Symbol;Acc:HGNC:23086]	3.05932	18.6216	4.33133e-07	3.27525e-05	-0.441571	-5.72267	3.06701e-07	2.03123e-05	6.51928	-0.0849543	-1.09924	0.275817	0.514634	-5.91551	-0.356616	-4.66144	1.66038e-05	0.00390503	2.80484
ENSG00000165821	SALL2	6297	spalt like transcription factor 2 [Source:HGNC Symbol;Acc:HGNC:10526]	3.97455	18.48	4.73617e-07	3.51902e-05	-0.523711	-5.71915	3.10925e-07	2.05011e-05	6.42706	-0.10663	-1.16226	0.24948	0.488357	-6.00905	-0.417081	-4.60615	2.02687e-05	0.00438701	2.5367
ENSG00000122863	CHST3	9469	carbohydrate sulfotransferase 3 [Source:HGNC Symbol;Acc:HGNC:1971]	5.47741	17.119	1.13269e-06	6.50409e-05	0.6241	5.71653	3.14091e-07	2.06643e-05	6.31249	0.440946	4.02973	0.000151955	0.00838139	0.406875	0.183154	1.70658	0.0927882	0.429828	-5.28832
ENSG00000106404	CLDN15	24146	claudin 15 [Source:HGNC Symbol;Acc:HGNC:2036]	3.60344	17.0655	1.17282e-06	6.65988e-05	-1.64739	-5.71468	3.16359e-07	2.07677e-05	6.44551	-1.15661	-4.01272	0.000160945	0.00864742	0.531484	-0.490776	-1.70512	0.0930624	0.430424	-5.05506
ENSG00000156453	PCDH1	5097	protocadherin 1 [Source:HGNC Symbol;Acc:HGNC:8655]	5.80134	18.1065	6.00234e-07	4.22839e-05	0.624329	5.71003	3.22115e-07	2.10992e-05	6.26995	0.50215	4.58216	2.2094e-05	0.00279073	2.22882	0.122179	1.13769	0.259528	0.665309	-6.0982
ENSG00000129467	ADCY4	196883	adenylate cyclase 4 [Source:HGNC Symbol;Acc:HGNC:235]	4.91364	17.9846	6.48725e-07	4.45443e-05	0.559716	5.70739	3.25427e-07	2.12695e-05	6.30856	0.445495	4.53196	2.64467e-05	0.00309113	2.11108	0.114222	1.18624	0.239949	0.645527	-5.97321
ENSG00000196659	TTC30B	150737	tetratricopeptide repeat domain 30B [Source:HGNC Symbol;Acc:HGNC:26425]	2.09296	16.5191	1.67656e-06	8.77009e-05	-0.609159	-5.70499	3.28473e-07	2.13751e-05	6.50197	-0.383177	-3.58801	0.000648614	0.0188092	-0.566915	-0.225982	-2.1268	0.0373301	0.278962	-4.04579
ENSG00000132680	KHDC4	22889	KH domain containing 4, pre-mRNA splicing factor [Source:HGNC Symbol;Acc:HGNC:29145]	5.06041	16.3012	1.93553e-06	9.78211e-05	0.255563	5.70529	3.28097e-07	2.13751e-05	6.29028	0.141866	3.16092	0.00241103	0.0375459	-2.16263	0.113697	2.58057	0.0121878	0.15671	-3.51841
ENSG00000081041	CXCL2	2920	C-X-C motif chemokine ligand 2 [Source:HGNC Symbol;Acc:HGNC:4603]	4.39658	16.3319	1.89662e-06	9.66724e-05	2.22774	5.7037	3.30118e-07	2.14354e-05	6.3336	1.12243	2.86293	0.00568099	0.0593115	-2.87858	1.10531	2.91525	0.0049055	0.0942872	-2.64309
ENSG00000105538	RASIP1	54922	Ras interacting protein 1 [Source:HGNC Symbol;Acc:HGNC:24716]	4.83286	17.2048	1.07138e-06	6.25019e-05	0.526203	5.70067	3.3403e-07	2.16424e-05	6.28673	0.382531	4.13478	0.000106264	0.00672458	0.787856	0.143673	1.58513	0.117908	0.479352	-5.43218
ENSG00000166510	CCDC68	80323	coiled-coil domain containing 68 [Source:HGNC Symbol;Acc:HGNC:24350]	3.6536	19.487	2.52214e-07	2.23552e-05	0.467026	5.69579	3.40408e-07	2.20079e-05	6.3661	0.422295	5.13631	2.88212e-06	0.000860862	4.34834	0.0447301	0.555535	0.580482	0.871568	-6.34424
ENSG00000113645	WWC1	23286	WW and C2 domain containing 1 [Source:HGNC Symbol;Acc:HGNC:29435]	1.84669	16.3635	1.8575e-06	9.50029e-05	-2.34532	-5.69305	3.44036e-07	2.21944e-05	6.45955	-1.43985	-3.51619	0.000814156	0.0213427	-0.763667	-0.905475	-2.16567	0.0341009	0.267305	-3.93646
ENSG00000139546	TARBP2	6895	TARBP2 subunit of RISC loading complex [Source:HGNC Symbol;Acc:HGNC:11569]	2.39324	16.1613	2.12312e-06	0.000105167	-0.39411	-5.69174	3.45789e-07	2.22525e-05	6.44399	-0.2038	-2.94055	0.00456689	0.053071	-2.38291	-0.19031	-2.77376	0.00726786	0.117279	-2.69502
ENSG00000148297	MED22	6837	mediator complex subunit 22 [Source:HGNC Symbol;Acc:HGNC:11477]	4.48019	20.1949	1.63157e-07	1.63535e-05	-0.296774	-5.68998	3.48149e-07	2.23152e-05	6.27551	-0.0262146	-0.501648	0.617651	0.792534	-6.62281	-0.270559	-5.25591	1.83638e-06	0.000997289	4.78757
ENSG00000127533	F2RL3	9002	F2R like thrombin or trypsin receptor 3 [Source:HGNC Symbol;Acc:HGNC:3540]	0.834679	18.9609	3.4999e-07	2.85624e-05	2.46232	5.68747	3.51558e-07	2.24374e-05	6.38348	2.173	4.96896	5.38147e-06	0.00117328	3.86127	0.289323	0.698435	0.487456	0.828676	-5.71388
ENSG00000182585	EPGN	255324	epithelial mitogen [Source:HGNC Symbol;Acc:HGNC:17470]	0.934621	16.6275	1.56127e-06	8.2978e-05	-3.57151	-5.68762	3.51355e-07	2.24374e-05	6.42173	-2.33157	-3.78173	0.000346978	0.0134749	0.0764451	-1.23994	-1.91233	0.0603488	0.350352	-4.27651
ENSG00000136802	LRRC8A	56262	leucine rich repeat containing 8 VRAC subunit A [Source:HGNC Symbol;Acc:HGNC:19027]	5.83674	18.7774	3.92672e-07	3.06628e-05	0.571585	5.6783	3.64271e-07	2.31619e-05	6.14832	0.495632	4.91237	6.63515e-06	0.00130385	3.38501	0.0759524	0.767792	0.445458	0.808589	-6.44806
ENSG00000196975	ANXA4	307	annexin A4 [Source:HGNC Symbol;Acc:HGNC:542]	5.03111	18.1387	5.8807e-07	4.19214e-05	-0.408789	-5.67816	3.64462e-07	2.31619e-05	6.19141	-0.33594	-4.65938	1.67282e-05	0.00235686	2.54166	-0.0728493	-1.02574	0.308907	0.708931	-6.1531
ENSG00000181481	RNF135	84282	ring finger protein 135 [Source:HGNC Symbol;Acc:HGNC:21158]	3.3828	16.1953	2.0759e-06	0.000103228	-0.458714	-5.67712	3.65936e-07	2.32063e-05	6.32162	-0.269187	-3.32831	0.00145765	0.02879	-1.49778	-0.189527	-2.36898	0.020892	0.207869	-3.7779
ENSG00000157933	SKI	6497	SKI proto-oncogene [Source:HGNC Symbol;Acc:HGNC:10896]	6.92706	18.7691	3.94733e-07	3.06628e-05	0.343451	5.67346	3.71166e-07	2.3488e-05	6.08497	0.298252	4.91677	6.52823e-06	0.00129134	3.35311	0.0451994	0.759348	0.450456	0.811313	-6.51568
ENSG00000157483	MYO1E	4643	myosin IE [Source:HGNC Symbol;Acc:HGNC:7599]	4.9231	16.0853	2.23291e-06	0.000108447	0.396777	5.67199	3.73273e-07	2.35715e-05	6.17359	0.208246	2.97095	0.00418863	0.0501443	-2.65908	0.18853	2.74147	0.00793662	0.123055	-3.12273
ENSG00000130177	CDC16	8881	cell division cycle 16 [Source:HGNC Symbol;Acc:HGNC:1720]	5.62089	20.4533	1.39377e-07	1.46072e-05	-0.213395	-5.66869	3.78082e-07	2.37746e-05	6.12139	-0.206219	-5.46915	8.15366e-07	0.000380534	5.4226	-0.00717679	-0.193558	0.84714	0.963511	-6.70775
ENSG00000204611	ZNF616	90317	zinc finger protein 616 [Source:HGNC Symbol;Acc:HGNC:28062]	3.51729	16.0464	2.29132e-06	0.000110923	-0.358593	-5.66895	3.777e-07	2.37746e-05	6.27905	-0.191769	-3.02768	0.0035594	0.0460839	-2.33706	-0.166824	-2.6658	0.00973008	0.138592	-3.1284
ENSG00000143546	S100A8	6279	S100 calcium binding protein A8 [Source:HGNC Symbol;Acc:HGNC:10498]	2.40097	19.8323	2.03783e-07	1.9262e-05	1.99452	5.66557	3.82667e-07	2.3974e-05	6.329	0.247301	0.703032	0.484607	0.69705	-6.20552	1.74722	5.15891	2.64751e-06	0.00125522	4.53867
ENSG00000020256	ZFP64	55734	ZFP64 zinc finger protein [Source:HGNC Symbol;Acc:HGNC:15940]	3.829	16.5076	1.68931e-06	8.82132e-05	-0.33785	-5.66235	3.87476e-07	2.42124e-05	6.22628	-0.122893	-2.05635	0.043866	0.181952	-4.61128	-0.214956	-3.64535	0.000539969	0.0264593	-0.534467
ENSG00000204020	LIPN	643418	lipase family member N [Source:HGNC Symbol;Acc:HGNC:23452]	-1.86919	20.3694	1.4668e-07	1.50041e-05	2.13084	5.66173	3.88396e-07	2.42192e-05	5.5804	0.212018	0.564687	0.574277	0.763139	-5.44143	1.91882	5.32978	1.38778e-06	0.000921149	4.09688
ENSG00000196411	EPHB4	2050	EPH receptor B4 [Source:HGNC Symbol;Acc:HGNC:3395]	5.52886	18.0773	6.11512e-07	4.28476e-05	0.384728	5.65513	3.98451e-07	2.47944e-05	6.0743	0.318819	4.67636	1.57309e-05	0.00230589	2.56773	0.0659094	0.985887	0.327932	0.723862	-6.24017
ENSG00000031081	ARHGAP31	57514	Rho GTPase activating protein 31 [Source:HGNC Symbol;Acc:HGNC:29216]	6.7932	18.5857	4.43057e-07	3.33342e-05	0.336387	5.65444	3.99508e-07	2.48085e-05	6.01761	0.290831	4.8787	7.51254e-06	0.0014075	3.22205	0.0455558	0.77886	0.438957	0.80374	-6.49493
ENSG00000124217	MOCS3	27304	molybdenum cofactor synthesis 3 [Source:HGNC Symbol;Acc:HGNC:15765]	2.58365	16.03	2.31643e-06	0.000111957	-0.358753	-5.65293	4.01855e-07	2.4833e-05	6.29148	-0.207202	-3.26204	0.00178221	0.0321261	-1.56099	-0.151551	-2.41113	0.018809	0.195952	-3.55449
ENSG00000130589	HELZ2	85441	helicase with zinc finger 2 [Source:HGNC Symbol;Acc:HGNC:30021]	4.72122	16.0077	2.35097e-06	0.000113078	0.549935	5.65323	4.0138e-07	2.4833e-05	6.11744	0.304699	3.12561	0.00267582	0.0394882	-2.22775	0.245236	2.56618	0.0126542	0.16014	-3.5216
ENSG00000187210	GCNT1	2650	glucosaminyl (N-acetyl) transferase 1 [Source:HGNC Symbol;Acc:HGNC:4203]	3.56878	16.6699	1.51843e-06	8.12796e-05	-0.767399	-5.65148	4.04121e-07	2.48368e-05	6.21363	-0.536617	-3.95114	0.000197974	0.0097579	0.343055	-0.230782	-1.70755	0.0926069	0.429657	-5.04594
ENSG00000185305	ARL15	54622	ADP ribosylation factor like GTPase 15 [Source:HGNC Symbol;Acc:HGNC:25945]	5.10764	16.211	2.05445e-06	0.000102445	0.321202	5.65197	4.03349e-07	2.48368e-05	6.08656	0.200434	3.51978	0.000805026	0.0211853	-1.14543	0.120768	2.16119	0.0344606	0.268981	-4.43448
ENSG00000124731	TREM1	54210	triggering receptor expressed on myeloid cells 1 [Source:HGNC Symbol;Acc:HGNC:17760]	1.70491	20.1686	1.65806e-07	1.64905e-05	2.30219	5.65011	4.06264e-07	2.49172e-05	6.30039	0.240912	0.59312	0.555208	0.749165	-6.14455	2.06128	5.28319	1.65621e-06	0.000989388	4.98275
ENSG00000171227	TMEM37	140738	transmembrane protein 37 [Source:HGNC Symbol;Acc:HGNC:18216]	3.64034	17.2292	1.05454e-06	6.17608e-05	-1.20946	-5.64765	4.10151e-07	2.51041e-05	6.18806	-0.920415	-4.29691	6.0662e-05	0.00489614	1.44417	-0.289046	-1.35979	0.178706	0.575543	-5.57882
ENSG00000013503	POLR3B	55703	RNA polymerase III subunit B [Source:HGNC Symbol;Acc:HGNC:30348]	3.89278	16.4549	1.74885e-06	9.05312e-05	-0.291225	-5.64674	4.11596e-07	2.5141e-05	6.16361	-0.196214	-3.79974	0.000327087	0.013118	-0.173651	-0.0950109	-1.86229	0.0671926	0.367756	-4.84746
ENSG00000274180	NATD1	256302	N-acetyltransferase domain containing 1 [Source:HGNC Symbol;Acc:HGNC:30770]	4.67903	15.9832	2.38958e-06	0.000114017	-0.342064	-5.6459	4.12931e-07	2.51711e-05	6.09536	-0.157657	-2.5979	0.0116465	0.0878691	-3.55856	-0.184407	-3.08276	0.00303365	0.0711027	-2.21916
ENSG00000196730	DAPK1	1612	death associated protein kinase 1 [Source:HGNC Symbol;Acc:HGNC:2674]	5.68892	15.9396	2.45993e-06	0.000116813	-0.82027	-5.6426	4.18229e-07	2.54421e-05	6.02075	-0.391471	-2.6882	0.00916393	0.0768438	-3.42775	-0.428799	-2.99197	0.0039443	0.0834364	-2.53954
ENSG00000219481	NBPF1	55672	NBPF member 1 [Source:HGNC Symbol;Acc:HGNC:26088]	4.24812	15.9308	2.47435e-06	0.000117103	-0.670274	-5.63677	4.27766e-07	2.59694e-05	6.09368	-0.308039	-2.5859	0.0120187	0.0895007	-3.53912	-0.362235	-3.08372	0.00302515	0.0710814	-2.17303
ENSG00000170322	NFRKB	4798	nuclear factor related to kappaB binding protein [Source:HGNC Symbol;Acc:HGNC:7802]	4.46336	16.5423	1.65117e-06	8.66762e-05	-0.239652	-5.63587	4.29261e-07	2.60073e-05	6.07301	-0.0812768	-1.90799	0.0609183	0.218666	-4.97482	-0.158375	-3.7745	0.000355288	0.0205263	-0.212077
ENSG00000066135	KDM4A	9682	lysine demethylase 4A [Source:HGNC Symbol;Acc:HGNC:22978]	3.26906	15.8345	2.63841e-06	0.000122752	-0.288408	-5.62714	4.43987e-07	2.67368e-05	6.14665	-0.136812	-2.66609	0.00972262	0.0794687	-3.20228	-0.151595	-2.98763	0.00399355	0.0840023	-2.29116
ENSG00000141568	FOXK2	3607	forkhead box K2 [Source:HGNC Symbol;Acc:HGNC:6036]	5.40491	15.9994	2.36404e-06	0.000113159	0.313137	5.62539	4.46993e-07	2.68637e-05	5.97068	0.133623	2.39604	0.0195323	0.116485	-4.0844	0.179514	3.27817	0.00169748	0.0514743	-1.74736
ENSG00000136997	MYC	4609	MYC proto-oncogene, bHLH transcription factor [Source:HGNC Symbol;Acc:HGNC:7553]	5.89326	16.3901	1.82514e-06	9.38299e-05	1.64732	5.62437	4.48764e-07	2.69159e-05	5.93897	0.592906	2.01999	0.0476107	0.190296	-4.89548	1.05441	3.6748	0.000491154	0.0247985	-0.626896
ENSG00000006747	SCIN	85477	scinderin [Source:HGNC Symbol;Acc:HGNC:21695]	0.691239	17.487	8.92676e-07	5.46495e-05	-1.78082	-5.61783	4.60243e-07	2.75491e-05	6.12737	-1.41744	-4.48988	3.07291e-05	0.00331352	2.28611	-0.363383	-1.13837	0.259245	0.665258	-5.27898
ENSG00000115602	IL1RL1	9173	interleukin 1 receptor like 1 [Source:HGNC Symbol;Acc:HGNC:5998]	2.53615	16.6478	1.54062e-06	8.20263e-05	1.60286	5.60799	4.78063e-07	2.84888e-05	6.12846	0.512522	1.79072	0.0781075	0.251644	-4.86065	1.09033	3.9091	0.000227823	0.0160321	0.406783
ENSG00000135749	PCNX2	80003	pecanex 2 [Source:HGNC Symbol;Acc:HGNC:8736]	3.72618	16.6932	1.49544e-06	8.04271e-05	-0.535471	-5.60758	4.78803e-07	2.84888e-05	6.03416	-0.158363	-1.65581	0.102697	0.293545	-5.29316	-0.377108	-3.98266	0.000178097	0.0136874	0.51745
ENSG00000157557	ETS2	2114	ETS proto-oncogene 2, transcription factor [Source:HGNC Symbol;Acc:HGNC:3489]	6.55642	18.1492	5.8414e-07	4.17409e-05	0.619757	5.6086	4.76934e-07	2.84888e-05	5.85231	0.113424	1.02463	0.309426	0.547684	-6.39684	0.506334	4.66383	1.64612e-05	0.00390221	2.57347
ENSG00000123358	NR4A1	3164	nuclear receptor subfamily 4 group A member 1 [Source:HGNC Symbol;Acc:HGNC:7980]	7.55258	16.4883	1.71083e-06	8.9181e-05	1.87724	5.60682	4.80216e-07	2.8516e-05	5.81278	1.33029	3.96352	0.000189923	0.00943897	0.0951105	0.546952	1.66604	0.100635	0.445774	-5.47045
ENSG00000108848	LUC7L3	51747	LUC7 like 3 pre-mRNA splicing factor [Source:HGNC Symbol;Acc:HGNC:24309]	6.07633	17.8405	7.11314e-07	4.69955e-05	0.380671	5.60297	4.87402e-07	2.88281e-05	5.8529	0.318168	4.67313	1.59164e-05	0.00230589	2.52914	0.0625026	0.935602	0.353024	0.743744	-6.32228
ENSG00000168062	BATF2	116071	basic leucine zipper ATF-like transcription factor 2 [Source:HGNC Symbol;Acc:HGNC:25163]	1.18882	15.6279	3.02931e-06	0.000135656	-0.781297	-5.59975	4.93503e-07	2.91313e-05	6.10168	-0.401146	-2.87491	0.00549411	0.0583376	-2.37253	-0.380151	-2.73909	0.00798796	0.123495	-2.61687
ENSG00000175040	CHST2	9435	carbohydrate sulfotransferase 2 [Source:HGNC Symbol;Acc:HGNC:1970]	2.18463	15.7472	2.79673e-06	0.000128319	0.694553	5.59564	5.01379e-07	2.95378e-05	6.09808	0.403583	3.24284	0.00188827	0.0330796	-1.55729	0.290971	2.39361	0.0196511	0.201084	-3.53908
ENSG00000187566	NHLRC1	378884	NHL repeat containing E3 ubiquitin protein ligase 1 [Source:HGNC Symbol;Acc:HGNC:21576]	1.13022	17.3098	1.00092e-06	5.95549e-05	-0.730444	-5.59359	5.05367e-07	2.96374e-05	6.07718	-0.582091	-4.45917	3.42724e-05	0.00348825	2.19051	-0.148353	-1.142	0.257742	0.663596	-5.35915
ENSG00000006042	TMEM98	26022	transmembrane protein 98 [Source:HGNC Symbol;Acc:HGNC:24529]	4.97193	16.2461	2.00733e-06	0.000100768	-0.458721	-5.59383	5.04889e-07	2.96374e-05	5.87733	-0.315286	-3.83827	0.000288133	0.0123299	-0.167816	-0.143435	-1.77421	0.0808249	0.403841	-5.1362
ENSG00000175592	FOSL1	8061	FOS like 1, AP-1 transcription factor subunit [Source:HGNC Symbol;Acc:HGNC:13718]	1.41056	17.6213	8.18725e-07	5.1375e-05	2.58632	5.59324	5.06046e-07	2.96374e-05	6.09653	0.642692	1.39122	0.169018	0.39038	-5.31962	1.94363	4.42005	3.9364e-05	0.00612376	2.06043
ENSG00000162819	BROX	148362	BRO1 domain and CAAX motif containing [Source:HGNC Symbol;Acc:HGNC:26512]	5.99661	16.6655	1.5229e-06	8.13729e-05	-0.217866	-5.59226	5.07969e-07	2.96562e-05	5.8158	-0.160959	-4.12425	0.000110164	0.00681259	0.679033	-0.0569074	-1.48323	0.142962	0.51948	-5.66859
ENSG00000092295	TGM1	7051	transglutaminase 1 [Source:HGNC Symbol;Acc:HGNC:11777]	2.53712	15.5308	3.23298e-06	0.000142849	-3.0039	-5.59206	5.08353e-07	2.96562e-05	6.06396	-1.33269	-2.49836	0.0150784	0.101335	-3.49119	-1.67121	-3.04132	0.00342174	0.0761695	-2.04094
ENSG00000066654	THUMPD1	55623	THUMP domain containing 1 [Source:HGNC Symbol;Acc:HGNC:23807]	5.28979	16.7289	1.46088e-06	7.9049e-05	-0.203117	-5.58843	5.1553e-07	3.00163e-05	5.83809	-0.058392	-1.60363	0.113761	0.31219	-5.56885	-0.144725	-4.0422	0.000145673	0.0124879	0.561208
ENSG00000205268	PDE7A	5150	phosphodiesterase 7A [Source:HGNC Symbol;Acc:HGNC:8791]	6.007	16.946	1.26774e-06	7.07779e-05	0.614978	5.58632	5.19727e-07	3.00486e-05	5.79389	0.473863	4.29487	6.10944e-05	0.00490546	1.24266	0.141114	1.30467	0.196715	0.598876	-5.91225
ENSG00000244509	APOBEC3C	27350	apolipoprotein B mRNA editing enzyme catalytic subunit 3C [Source:HGNC Symbol;Acc:HGNC:17353]	5.66434	16.2881	1.9523e-06	9.83358e-05	-0.326764	-5.58613	5.20108e-07	3.00486e-05	5.80873	-0.228343	-3.89694	0.00023723	0.0109858	-0.0315616	-0.0984213	-1.70794	0.0925344	0.429657	-5.30176
ENSG00000025423	HSD17B6	8630	hydroxysteroid 17-beta dehydrogenase 6 [Source:HGNC Symbol;Acc:HGNC:23316]	-0.00294404	16.1151	2.18915e-06	0.000107193	-2.37644	-5.58715	5.18076e-07	3.00486e-05	5.90608	-1.59408	-3.78112	0.000347677	0.0134749	0.118435	-0.782354	-1.80432	0.0759256	0.391699	-4.28735
ENSG00000050393	MCUR1	63933	mitochondrial calcium uniporter regulator 1 [Source:HGNC Symbol;Acc:HGNC:21097]	4.17179	15.8209	2.66248e-06	0.000123679	-0.343104	-5.58666	5.19056e-07	3.00486e-05	5.91274	-0.21339	-3.46972	0.000941882	0.0231548	-1.19957	-0.129713	-2.13879	0.0363074	0.275875	-4.37368
ENSG00000103018	CYB5B	80777	cytochrome b5 type B [Source:HGNC Symbol;Acc:HGNC:24374]	5.42519	21.2257	8.74422e-08	1.06171e-05	-0.19285	-5.58563	5.21115e-07	3.00486e-05	5.81975	-0.199265	-5.76207	2.63175e-07	0.000206863	6.53043	0.00641498	0.18859	0.851016	0.964741	-6.69331
ENSG00000179776	CDH5	1003	cadherin 5 [Source:HGNC Symbol;Acc:HGNC:1764]	7.13844	17.2712	1.02625e-06	6.06131e-05	0.456158	5.5837	5.25e-07	3.02143e-05	5.73883	0.365176	4.46078	3.40772e-05	0.00348825	1.75214	0.0909825	1.13319	0.261396	0.667336	-6.17677
ENSG00000197050	ZNF420	147923	zinc finger protein 420 [Source:HGNC Symbol;Acc:HGNC:20649]	2.89716	16.2345	2.02277e-06	0.000101203	-0.375296	-5.57913	5.34334e-07	3.06335e-05	5.99864	-0.124346	-1.84613	0.0695377	0.235028	-4.83341	-0.25095	-3.76606	0.000365233	0.0208887	-0.0583107
ENSG00000135870	RC3H1	149041	ring finger and CCCH-type domains 1 [Source:HGNC Symbol;Acc:HGNC:29434]	6.72231	16.4653	1.73696e-06	9.02258e-05	0.206636	5.57917	5.34252e-07	3.06335e-05	5.73615	0.0644542	1.73703	0.0872335	0.26782	-5.44531	0.142181	3.90356	0.000232067	0.0160321	0.0462479
ENSG00000135596	MICAL1	64780	microtubule associated monooxygenase, calponin and LIM domain containing 1 [Source:HGNC Symbol;Acc:HGNC:20619]	3.55712	16.0941	2.21986e-06	0.000108013	0.407994	5.57771	5.37265e-07	3.07425e-05	5.93607	0.276997	3.77856	0.000350606	0.0135132	-0.196157	0.130997	1.82074	0.0733614	0.384609	-4.87363
ENSG00000196557	CACNA1H	8912	calcium voltage-gated channel subunit alpha1 H [Source:HGNC Symbol;Acc:HGNC:1395]	3.67925	20.0748	1.75602e-07	1.71407e-05	0.875387	5.5749	5.43124e-07	3.10183e-05	5.91098	0.861234	5.46343	8.33422e-07	0.000382263	5.53563	0.0141527	0.0923761	0.92669	0.984466	-6.50688
ENSG00000132646	PCNA	5111	proliferating cell nuclear antigen [Source:HGNC Symbol;Acc:HGNC:8729]	4.04656	18.2049	5.6381e-07	4.04818e-05	-0.353048	-5.5733	5.46468e-07	3.10904e-05	5.87322	-0.308516	-4.86438	7.91911e-06	0.00143355	3.34096	-0.0445318	-0.711704	0.479256	0.824778	-6.30397
ENSG00000170365	SMAD1	4086	SMAD family member 1 [Source:HGNC Symbol;Acc:HGNC:6767]	4.25661	16.5309	1.66362e-06	8.71767e-05	-0.367675	-5.57133	5.50645e-07	3.12685e-05	5.84811	-0.108687	-1.64411	0.105098	0.297906	-5.39628	-0.258988	-3.97697	0.000181539	0.0138326	0.43712
ENSG00000008083	JARID2	3720	jumonji and AT-rich interaction domain containing 2 [Source:HGNC Symbol;Acc:HGNC:6196]	4.82535	15.6841	2.9173e-06	0.000131826	0.423961	5.56735	5.59143e-07	3.13957e-05	5.78917	0.260141	3.40886	0.00113808	0.0253493	-1.44344	0.163821	2.18758	0.032391	0.260497	-4.35359
ENSG00000134762	DSC3	1825	desmocollin 3 [Source:HGNC Symbol;Acc:HGNC:3037]	2.87574	15.3872	3.56075e-06	0.000153916	-1.97939	-5.56733	5.59193e-07	3.13957e-05	5.95717	-1.0167	-2.86768	0.00560614	0.0589404	-2.64725	-0.962693	-2.68084	0.00934664	0.135194	-2.9754
ENSG00000103056	SMPD3	55512	sphingomyelin phosphodiesterase 3 [Source:HGNC Symbol;Acc:HGNC:14240]	2.63375	15.3696	3.6034e-06	0.000154741	-2.51431	-5.56776	5.58272e-07	3.13957e-05	5.97059	-1.22336	-2.72133	0.00838173	0.0731194	-2.98076	-1.29095	-2.81395	0.00650795	0.109822	-2.6262
ENSG00000146243	IRAK1BP1	134728	interleukin 1 receptor associated kinase 1 binding protein 1 [Source:HGNC Symbol;Acc:HGNC:17368]	3.47933	15.5271	3.2412e-06	0.000143	-0.381314	-5.56879	5.56055e-07	3.13957e-05	5.90919	-0.178195	-2.5987	0.0116221	0.0878395	-3.39903	-0.203118	-2.99981	0.00385657	0.081987	-2.29409
ENSG00000275111	ZNF2	7549	zinc finger protein 2 [Source:HGNC Symbol;Acc:HGNC:12991]	2.57078	15.6866	2.91251e-06	0.00013182	-0.420302	-5.56861	5.56431e-07	3.13957e-05	5.9813	-0.173546	-2.29647	0.0249609	0.1326	-3.91231	-0.246756	-3.30053	0.00158627	0.0491496	-1.36197
ENSG00000188060	RAB42	115273	RAB42, member RAS oncogene family [Source:HGNC Symbol;Acc:HGNC:28702]	0.154764	15.8451	2.61975e-06	0.000122648	-0.97999	-5.56909	5.55403e-07	3.13957e-05	5.86748	-0.367256	-2.08555	0.0410461	0.175918	-3.93154	-0.612734	-3.49897	0.000859451	0.0350193	-0.671558
ENSG00000107331	ABCA2	20	ATP binding cassette subfamily A member 2 [Source:HGNC Symbol;Acc:HGNC:32]	5.79262	18.7922	3.89038e-07	3.0583e-05	0.3202	5.5641	5.66185e-07	3.17011e-05	5.72103	0.293158	5.08336	3.51456e-06	0.000937289	4.00078	0.0270421	0.477679	0.63452	0.8937	-6.62395
ENSG00000264230	ANXA8L1	728113	annexin A8 like 1 [Source:HGNC Symbol;Acc:HGNC:23334]	0.684636	15.4446	3.42593e-06	0.000149168	-3.00379	-5.56359	5.67304e-07	3.17011e-05	5.94962	-1.24744	-2.33099	0.0229434	0.127236	-3.56336	-1.75635	-3.17533	0.00231017	0.0615774	-1.51978
ENSG00000165030	NFIL3	4783	nuclear factor, interleukin 3 regulated [Source:HGNC Symbol;Acc:HGNC:7787]	4.5495	25.3855	7.9364e-09	2.07941e-06	1.08167	5.56336	5.67815e-07	3.17011e-05	5.78731	-0.178375	-0.91664	0.362801	0.596922	-6.35265	1.26005	6.60717	9.34826e-09	6.98058e-05	9.86336
ENSG00000272636	DOC2B	8447	double C2 domain beta [Source:HGNC Symbol;Acc:HGNC:2986]	4.21957	15.6021	3.08212e-06	0.000137198	0.743883	5.56048	5.74127e-07	3.19936e-05	5.81098	0.446595	3.32995	0.00145036	0.0287164	-1.60566	0.297288	2.26528	0.0269168	0.237793	-4.12822
ENSG00000147119	CHST7	56548	carbohydrate sulfotransferase 7 [Source:HGNC Symbol;Acc:HGNC:13817]	3.54905	15.4574	3.39647e-06	0.000148535	0.711692	5.55997	5.75263e-07	3.19972e-05	5.87439	0.362936	2.82924	0.00623857	0.0624673	-2.84416	0.348756	2.77212	0.00730051	0.117425	-2.87619
ENSG00000134686	PHC2	1912	polyhomeotic homolog 2 [Source:HGNC Symbol;Acc:HGNC:3183]	6.52249	15.9621	2.42343e-06	0.000115263	0.448598	5.55806	5.79506e-07	3.21734e-05	5.66499	0.162365	2.00791	0.0489142	0.193732	-4.95159	0.286233	3.60733	0.00060987	0.0282672	-0.855461
ENSG00000001617	SEMA3F	6405	semaphorin 3F [Source:HGNC Symbol;Acc:HGNC:10728]	4.25699	17.3434	9.79391e-07	5.85068e-05	0.484768	5.55376	5.89173e-07	3.26494e-05	5.78472	0.398455	4.5537	2.44679e-05	0.00295845	2.24501	0.0863131	1.00561	0.318421	0.716022	-6.08548
ENSG00000198890	PRMT6	55170	protein arginine methyltransferase 6 [Source:HGNC Symbol;Acc:HGNC:18241]	2.92175	16.0113	2.34541e-06	0.000113051	-0.346442	-5.55327	5.9029e-07	3.26507e-05	5.89996	-0.238221	-3.81461	0.000311493	0.0128539	-0.00189888	-0.108221	-1.75258	0.0845034	0.412087	-4.87366
ENSG00000114541	FRMD4B	23150	FERM domain containing 4B [Source:HGNC Symbol;Acc:HGNC:24886]	6.16497	20.5175	1.3405e-07	1.42658e-05	-0.37121	-5.55078	5.95984e-07	3.29047e-05	5.65239	-0.375755	-5.60971	4.74887e-07	0.000273226	5.92296	0.00454445	0.0689865	0.945217	0.98792	-6.76017
ENSG00000183655	KLHL25	64410	kelch like family member 25 [Source:HGNC Symbol;Acc:HGNC:25732]	2.14995	18.3664	5.08897e-07	3.72555e-05	0.564376	5.54865	6.00878e-07	3.31137e-05	5.9292	0.0794224	0.780091	0.438237	0.660695	-6.02207	0.484954	4.84351	8.55055e-06	0.00257402	3.46194
ENSG00000242612	DECR2	26063	2,4-dienoyl-CoA reductase 2 [Source:HGNC Symbol;Acc:HGNC:2754]	2.31048	16.8098	1.38555e-06	7.59358e-05	-0.425621	-5.54345	6.13014e-07	3.3595e-05	5.90279	-0.33227	-4.32587	5.48231e-05	0.00459975	1.69079	-0.0933512	-1.22772	0.224087	0.627589	-5.4965
ENSG00000121966	CXCR4	7852	C-X-C motif chemokine receptor 4 [Source:HGNC Symbol;Acc:HGNC:2561]	4.23324	16.1029	2.20704e-06	0.000107716	1.51302	5.54346	6.13003e-07	3.3595e-05	5.74703	1.07073	3.90657	0.00022975	0.0107631	0.119895	0.442293	1.66175	0.101494	0.447856	-5.24549
ENSG00000137502	RAB30	27314	RAB30, member RAS oncogene family [Source:HGNC Symbol;Acc:HGNC:9770]	5.89301	15.7674	2.75928e-06	0.000126991	-0.479046	-5.54299	6.14111e-07	3.3595e-05	5.63626	-0.180331	-2.08275	0.0413091	0.176216	-4.77092	-0.298715	-3.50836	0.000834469	0.0344264	-1.11572
ENSG00000123342	MMP19	4327	matrix metallopeptidase 19 [Source:HGNC Symbol;Acc:HGNC:7165]	2.79165	19.0687	3.27179e-07	2.69959e-05	1.3683	5.54318	6.13671e-07	3.3595e-05	5.86854	0.142486	0.577258	0.565808	0.756633	-6.30957	1.22581	5.08396	3.50668e-06	0.00152258	4.27227
ENSG00000074181	NOTCH3	4854	notch receptor 3 [Source:HGNC Symbol;Acc:HGNC:7883]	7.25372	19.6869	2.22889e-07	2.04217e-05	0.767889	5.54002	6.21175e-07	3.3799e-05	5.5719	0.748769	5.38951	1.1055e-06	0.000446218	5.06381	0.0191198	0.140456	0.888745	0.975917	-6.80939
ENSG00000136531	SCN2A	6326	sodium voltage-gated channel alpha subunit 2 [Source:HGNC Symbol;Acc:HGNC:10588]	0.580836	16.5514	1.64135e-06	8.64197e-05	-1.39757	-5.53774	6.26629e-07	3.40305e-05	5.82451	-1.05862	-4.20667	8.29813e-05	0.00587521	1.39056	-0.338951	-1.33824	0.185592	0.58468	-5.02551
ENSG00000151117	TMEM86A	144110	transmembrane protein 86A [Source:HGNC Symbol;Acc:HGNC:26890]	2.77701	16.1414	2.15137e-06	0.000105988	-0.507757	-5.53522	6.32729e-07	3.42994e-05	5.84536	-0.157505	-1.71467	0.0912851	0.274609	-5.03272	-0.350252	-3.85141	0.000275898	0.0174964	0.213159
ENSG00000172819	RARG	5916	retinoic acid receptor gamma [Source:HGNC Symbol;Acc:HGNC:9866]	4.44075	16.8956	1.3101e-06	7.24605e-05	-0.443366	-5.53116	6.42691e-07	3.47763e-05	5.68104	-0.106254	-1.32312	0.190544	0.417887	-5.88358	-0.337112	-4.27026	6.65646e-05	0.00821577	1.36339
ENSG00000154359	LONRF1	91694	LON peptidase N-terminal domain and ring finger 1 [Source:HGNC Symbol;Acc:HGNC:26302]	4.48296	15.6145	3.05645e-06	0.000136666	0.723375	5.53065	6.4395e-07	3.47815e-05	5.67737	0.464927	3.54599	0.000741119	0.0203835	-1.01011	0.258448	2.01415	0.0482371	0.313951	-4.66
ENSG00000205710	C17orf107	100130311	chromosome 17 open reading frame 107 [Source:HGNC Symbol;Acc:HGNC:37238]	1.78195	15.6536	2.97761e-06	0.000134145	0.829069	5.52756	6.51644e-07	3.51335e-05	5.85848	0.32375	2.15311	0.0351169	0.16113	-4.06864	0.505318	3.44303	0.00102361	0.0387633	-0.889731
ENSG00000007392	LUC7L	55692	LUC7 like [Source:HGNC Symbol;Acc:HGNC:6723]	4.54756	16.1507	2.1382e-06	0.000105563	0.435338	5.52417	6.60178e-07	3.55295e-05	5.64814	0.316303	4.00456	0.000165436	0.00877694	0.395348	0.119035	1.53651	0.129385	0.498937	-5.4706
ENSG00000181007	ZFP82	284406	ZFP82 zinc finger protein [Source:HGNC Symbol;Acc:HGNC:28682]	2.97814	15.5798	3.12857e-06	0.000138852	-0.403331	-5.51708	6.78411e-07	3.64451e-05	5.76373	-0.151393	-2.06816	0.0427055	0.179199	-4.44195	-0.251938	-3.47751	0.000919249	0.0366624	-0.915658
ENSG00000143333	RGS16	6004	regulator of G protein signaling 16 [Source:HGNC Symbol;Acc:HGNC:9997]	2.27732	20.8131	1.12076e-07	1.24911e-05	1.80407	5.51645	6.80077e-07	3.6469e-05	5.79064	0.0287202	0.0879267	0.930212	0.968472	-6.41156	1.77535	5.6187	4.58693e-07	0.000584621	6.18846
ENSG00000166341	DCHS1	8642	dachsous cadherin-related 1 [Source:HGNC Symbol;Acc:HGNC:13681]	6.4551	22.3739	4.42694e-08	6.45017e-06	0.43162	5.51337	6.88158e-07	3.67703e-05	5.5015	0.478267	6.09552	7.1326e-08	8.6814e-05	7.76041	-0.0466464	-0.606093	0.546615	0.856261	-6.59558
ENSG00000064490	RFXANK	8625	regulatory factor X associated ankyrin containing protein [Source:HGNC Symbol;Acc:HGNC:9987]	3.27592	18.7921	3.89084e-07	3.0583e-05	-0.287134	-5.51344	6.87971e-07	3.67703e-05	5.72252	-0.268323	-5.14798	2.75856e-06	0.000840768	4.42462	-0.0188101	-0.365371	0.716049	0.923196	-6.35571
ENSG00000131634	TMEM204	79652	transmembrane protein 204 [Source:HGNC Symbol;Acc:HGNC:14158]	4.69929	20.4778	1.37318e-07	1.44421e-05	0.613953	5.50621	7.07334e-07	3.76151e-05	5.57264	0.630888	5.64122	4.20471e-07	0.000265616	6.12117	-0.016935	-0.154547	0.877669	0.972283	-6.62879
ENSG00000116183	PAPPA2	60676	pappalysin 2 [Source:HGNC Symbol;Acc:HGNC:14615]	1.25581	15.2331	3.95094e-06	0.000167154	1.16319	5.50661	7.06263e-07	3.76151e-05	5.77431	0.560386	2.64619	0.0102518	0.0818429	-2.92762	0.602801	2.92673	0.00474915	0.092957	-2.19028
ENSG00000068097	HEATR6	63897	HEAT repeat containing 6 [Source:HGNC Symbol;Acc:HGNC:24076]	4.20111	15.9054	2.51656e-06	0.00011856	-0.264656	-5.50606	7.07747e-07	3.76151e-05	5.61163	-0.0852861	-1.77132	0.0813085	0.258138	-5.17839	-0.17937	-3.77674	0.000352698	0.0204161	-0.177085
ENSG00000176476	SGF29	112869	SAGA complex associated factor 29 [Source:HGNC Symbol;Acc:HGNC:25156]	3.58227	15.3884	3.55784e-06	0.000153916	-0.353996	-5.5042	7.12822e-07	3.77505e-05	5.65814	-0.222524	-3.45535	0.000985099	0.0237397	-1.16799	-0.131472	-2.07067	0.0424627	0.294906	-4.42499
ENSG00000100201	DDX17	10521	DEAD-box helicase 17 [Source:HGNC Symbol;Acc:HGNC:2740]	9.38114	18.5143	4.6346e-07	3.46077e-05	0.296549	5.50253	7.17398e-07	3.79256e-05	5.38789	0.273882	5.07209	3.66579e-06	0.000948272	3.85647	0.0226672	0.42786	0.670201	0.906942	-6.78268
ENSG00000129480	DTD2	112487	D-aminoacyl-tRNA deacylase 2 [Source:HGNC Symbol;Acc:HGNC:20277]	3.08301	18.689	4.15121e-07	3.1793e-05	-0.443354	-5.49585	7.36039e-07	3.88423e-05	5.67569	-0.414538	-5.13678	2.87706e-06	0.000860862	4.40225	-0.0288166	-0.360447	0.71971	0.924802	-6.31597
ENSG00000197506	SLC28A3	64078	solute carrier family 28 member 3 [Source:HGNC Symbol;Acc:HGNC:16484]	1.43966	14.9947	4.64334e-06	0.000187422	-2.1472	-5.49342	7.4292e-07	3.91363e-05	5.73287	-1.15082	-2.96135	0.00430471	0.0511242	-2.197	-0.996381	-2.51024	0.0146256	0.172805	-3.1522
ENSG00000187123	LYPD6	130574	LY6/PLAUR domain containing 6 [Source:HGNC Symbol;Acc:HGNC:28751]	1.95402	15.403	3.52318e-06	0.000152956	-0.962378	-5.4909	7.50141e-07	3.94471e-05	5.72392	-0.357049	-2.03606	0.0459224	0.186301	-4.31742	-0.605329	-3.46118	0.000967362	0.0376716	-0.842776
ENSG00000140678	ITGAX	3687	integrin subunit alpha X [Source:HGNC Symbol;Acc:HGNC:6152]	3.72594	19.9573	1.88722e-07	1.82266e-05	1.3856	5.48838	7.57413e-07	3.97595e-05	5.57647	0.0503595	0.199364	0.842615	0.924379	-6.64081	1.33524	5.41472	1.00411e-06	0.000778465	5.40082
ENSG00000104852	SNRNP70	6625	small nuclear ribonucleoprotein U1 subunit 70 [Source:HGNC Symbol;Acc:HGNC:11150]	6.10403	17.9136	6.78857e-07	4.59791e-05	0.369103	5.48646	7.63035e-07	3.99844e-05	5.41545	0.329551	4.88824	7.25292e-06	0.00137986	3.28538	0.0395519	0.597964	0.551992	0.858407	-6.58087
ENSG00000215271	HOMEZ	57594	homeobox and leucine zipper encoding [Source:HGNC Symbol;Acc:HGNC:20164]	4.32463	15.445	3.42508e-06	0.000149168	-0.317385	-5.47817	7.87676e-07	4.11313e-05	5.4952	-0.116556	-2.00832	0.0488691	0.193706	-4.77376	-0.200829	-3.51395	0.00081994	0.034015	-0.979967
ENSG00000197372	ZNF675	171392	zinc finger protein 675 [Source:HGNC Symbol;Acc:HGNC:30768]	3.22817	15.3194	3.72742e-06	0.000159183	-0.416925	-5.47498	7.97349e-07	4.14913e-05	5.58746	-0.158371	-2.07693	0.0418611	0.17748	-4.46931	-0.258554	-3.42674	0.00107674	0.0397379	-1.09271
ENSG00000164961	WASHC5	9897	WASH complex subunit 5 [Source:HGNC Symbol;Acc:HGNC:28984]	5.56383	16.7608	1.43069e-06	7.76969e-05	-0.178442	-5.46675	8.22901e-07	4.26723e-05	5.36802	-0.145909	-4.46247	3.38725e-05	0.00348825	1.83028	-0.0325334	-1.01189	0.315431	0.713867	-6.2135
ENSG00000257017	HP	3240	haptoglobin [Source:HGNC Symbol;Acc:HGNC:5141]	3.58305	15.4473	3.41962e-06	0.000149168	-3.67652	-5.46301	8.34765e-07	4.32125e-05	5.52785	-2.4876	-3.73049	0.000410124	0.0146576	-0.327734	-1.18893	-1.7297	0.0885441	0.421359	-4.96324
ENSG00000169031	COL4A3	1285	collagen type IV alpha 3 chain [Source:HGNC Symbol;Acc:HGNC:2204]	4.65789	15.7384	2.81325e-06	0.000128879	0.5584	5.45955	8.45904e-07	4.37133e-05	5.39667	0.403046	3.93168	0.000211291	0.0101627	0.150353	0.155354	1.54814	0.12656	0.4946	-5.47138
ENSG00000102760	RGCC	28984	regulator of cell cycle [Source:HGNC Symbol;Acc:HGNC:20369]	5.23062	15.8346	2.63822e-06	0.000122752	0.885829	5.45392	8.6432e-07	4.45879e-05	5.34039	0.653263	4.01127	0.000161735	0.00864742	0.362261	0.232567	1.45907	0.149479	0.529532	-5.65002
ENSG00000166192	SENP8	123228	SUMO peptidase family member, NEDD8 specific [Source:HGNC Symbol;Acc:HGNC:22992]	2.73335	15.9716	2.4082e-06	0.000114722	-0.425463	-5.45188	8.71126e-07	4.48615e-05	5.54513	-0.116707	-1.49368	0.140214	0.350935	-5.35642	-0.308755	-3.98803	0.000174909	0.0135697	0.641118
ENSG00000127954	STEAP4	79689	STEAP4 metalloreductase [Source:HGNC Symbol;Acc:HGNC:21923]	7.18932	16.0105	2.34664e-06	0.000113051	0.620594	5.44989	8.7776e-07	4.51253e-05	5.23471	0.173875	1.52414	0.132441	0.33994	-5.80326	0.446719	3.9942	0.000171314	0.0133628	0.313841
ENSG00000122783	CYREN	78996	cell cycle regulator of NHEJ [Source:HGNC Symbol;Acc:HGNC:22432]	3.93133	15.6326	3.0196e-06	0.000135628	-0.259225	-5.44799	8.84178e-07	4.53772e-05	5.42015	-0.0815903	-1.71186	0.0918051	0.275314	-5.23977	-0.177635	-3.77879	0.00035034	0.0203191	-0.143056
ENSG00000121060	TRIM25	7706	tripartite motif containing 25 [Source:HGNC Symbol;Acc:HGNC:12932]	5.24726	17.4228	9.30413e-07	5.63702e-05	-0.391131	-5.44724	8.86702e-07	4.54286e-05	5.3144	-0.342738	-4.76647	1.13369e-05	0.00187917	2.90124	-0.0483928	-0.683334	0.496883	0.833468	-6.46137
ENSG00000069849	ATP1B3	483	ATPase Na+/K+ transporting subunit beta 3 [Source:HGNC Symbol;Acc:HGNC:806]	5.48324	17.9729	6.5359e-07	4.46729e-05	0.894364	5.44647	8.89322e-07	4.54848e-05	5.29415	0.112709	0.685284	0.49566	0.705565	-6.61939	0.781655	4.85062	8.33017e-06	0.00256388	3.27206
ENSG00000177106	EPS8L2	64787	EPS8 like 2 [Source:HGNC Symbol;Acc:HGNC:21296]	2.23222	14.782	5.36649e-06	0.000210633	-0.678197	-5.44487	8.94806e-07	4.56871e-05	5.54875	-0.360867	-2.89619	0.005176	0.0564658	-2.46845	-0.31733	-2.56131	0.0128157	0.160645	-3.16183
ENSG00000204104	TRAF3IP1	26146	TRAF3 interacting protein 1 [Source:HGNC Symbol;Acc:HGNC:17861]	3.87258	14.8147	5.24842e-06	0.000207771	-0.196003	-5.44321	9.00485e-07	4.58986e-05	5.40782	-0.0946996	-2.62584	0.0108198	0.0843582	-3.3941	-0.101304	-2.8482	0.00591884	0.105483	-2.7352
ENSG00000197405	C5AR1	728	complement C5a receptor 1 [Source:HGNC Symbol;Acc:HGNC:1338]	4.56357	17.1758	1.09169e-06	6.35626e-05	1.4125	5.44152	9.06325e-07	4.61176e-05	5.332	0.254768	0.979845	0.330883	0.56803	-6.29547	1.15773	4.55772	2.41182e-05	0.00480257	2.30719
ENSG00000186130	ZBTB6	10773	zinc finger and BTB domain containing 6 [Source:HGNC Symbol;Acc:HGNC:16764]	4.1504	14.7737	5.39717e-06	0.000211005	-0.272844	-5.43939	9.1376e-07	4.6338e-05	5.36735	-0.140024	-2.787	0.007009	0.0663976	-3.04236	-0.13282	-2.68178	0.00932297	0.135137	-3.17992
ENSG00000001626	CFTR	1080	cystic fibrosis transmembrane conductance regulator [Source:HGNC Symbol;Acc:HGNC:1884]	-0.0652265	14.7743	5.39499e-06	0.000211005	-2.41963	-5.43609	9.25372e-07	4.68474e-05	5.39047	-1.39367	-3.15404	0.00246063	0.037924	-1.57465	-1.02596	-2.26418	0.0269885	0.238192	-3.49511
ENSG00000131051	RBM39	9584	RNA binding motif protein 39 [Source:HGNC Symbol;Acc:HGNC:15923]	7.42887	14.8129	5.25487e-06	0.000207771	0.253498	5.43271	9.37406e-07	4.72165e-05	5.16508	0.1451	3.10366	0.00285388	0.0409655	-2.44713	0.108398	2.36222	0.0212448	0.209426	-4.14199
ENSG00000111319	SCNN1A	6337	sodium channel epithelial 1 alpha subunit [Source:HGNC Symbol;Acc:HGNC:10599]	1.09565	14.7067	5.64997e-06	0.000217753	-1.95224	-5.43299	9.36387e-07	4.72165e-05	5.50572	-1.08267	-3.02656	0.00357083	0.046112	-1.99089	-0.869574	-2.39162	0.0197488	0.20153	-3.36423
ENSG00000174599	TRAM1L1	133022	translocation associated membrane protein 1 like 1 [Source:HGNC Symbol;Acc:HGNC:28371]	0.0612698	15.0833	4.3723e-06	0.000179885	-0.924391	-5.43277	9.37171e-07	4.72165e-05	5.36403	-0.339548	-1.99551	0.0502832	0.196972	-4.0676	-0.584843	-3.43722	0.00104227	0.0391591	-0.840812
ENSG00000100941	PNN	5411	pinin, desmosome associated protein [Source:HGNC Symbol;Acc:HGNC:9162]	5.32563	15.0328	4.5247e-06	0.000184126	0.282248	5.42534	9.64181e-07	4.84833e-05	5.22681	0.11072	2.12424	0.0375524	0.167136	-4.65032	0.171528	3.35204	0.00135564	0.0450972	-1.53515
ENSG00000125449	ARMC7	79637	armadillo repeat containing 7 [Source:HGNC Symbol;Acc:HGNC:26168]	2.93232	16.9797	1.24017e-06	6.97603e-05	-0.395873	-5.42225	9.75624e-07	4.89763e-05	5.41947	-0.068756	-0.94028	0.350639	0.585549	-6.05107	-0.327117	-4.52424	2.71857e-05	0.00507615	2.3514
ENSG00000137760	ALKBH8	91801	alkB homolog 8, tRNA methyltransferase [Source:HGNC Symbol;Acc:HGNC:25189]	3.35004	15.8004	2.69907e-06	0.000124966	-0.353124	-5.42045	9.82371e-07	4.92323e-05	5.37631	-0.0970072	-1.48682	0.142015	0.353604	-5.48455	-0.256116	-3.96907	0.000186417	0.0140318	0.514869
ENSG00000164520	RAET1E	135250	retinoic acid early transcript 1E [Source:HGNC Symbol;Acc:HGNC:16793]	0.416916	14.5793	6.16439e-06	0.000233069	-1.99785	-5.41996	9.84192e-07	4.92409e-05	5.39514	-0.976394	-2.65983	0.00988638	0.0802654	-2.79093	-1.02146	-2.73721	0.00802899	0.123937	-2.54675
ENSG00000180440	SERTM1	400120	serine rich and transmembrane domain containing 1 [Source:HGNC Symbol;Acc:HGNC:33792]	0.339781	14.5733	6.18966e-06	0.000233728	-2.76946	-5.41712	9.94946e-07	4.96957e-05	5.39596	-1.48606	-2.93372	0.00465607	0.0535923	-2.15787	-1.28339	-2.45535	0.0168254	0.185794	-3.15729
ENSG00000140511	HAPLN3	145864	hyaluronan and proteoglycan link protein 3 [Source:HGNC Symbol;Acc:HGNC:21446]	1.99233	14.9651	4.73777e-06	0.000190975	0.823056	5.41635	9.97859e-07	4.9758e-05	5.45408	0.526532	3.45531	0.00098522	0.0237397	-0.937187	0.296523	1.99387	0.0504671	0.321065	-4.29419
ENSG00000198563	DDX39B	7919	DExD-box helicase 39B [Source:HGNC Symbol;Acc:HGNC:13917]	5.68365	15.0413	4.49882e-06	0.000183824	0.419336	5.41408	1.00655e-06	5.01076e-05	5.16627	0.275961	3.55561	0.000718885	0.0200489	-1.07773	0.143375	1.88278	0.0643149	0.360943	-5.00525
ENSG00000086544	ITPKC	80271	inositol-trisphosphate 3-kinase C [Source:HGNC Symbol;Acc:HGNC:14897]	4.0843	15.2309	3.95668e-06	0.00016716	1.44947	5.41341	1.00912e-06	5.01522e-05	5.27848	0.516147	1.92321	0.0589426	0.215266	-4.89634	0.933326	3.56759	0.000692103	0.0304006	-0.801829
ENSG00000130772	MED18	54797	mediator complex subunit 18 [Source:HGNC Symbol;Acc:HGNC:25944]	2.79724	14.8682	5.06028e-06	0.000202337	-0.3703	-5.41144	1.01676e-06	5.03757e-05	5.39109	-0.232758	-3.39876	0.00117415	0.0256644	-1.21039	-0.137542	-2.02883	0.0466759	0.309066	-4.36154
ENSG00000103067	ESRP2	80004	epithelial splicing regulatory protein 2 [Source:HGNC Symbol;Acc:HGNC:26152]	-0.492279	14.7235	5.5855e-06	0.000215826	-1.64656	-5.40984	1.02299e-06	5.0572e-05	5.18163	-0.675576	-2.22255	0.0298168	0.14689	-3.59989	-0.970983	-3.17451	0.0023158	0.0616493	-1.51636
ENSG00000172183	ISG20	3669	interferon stimulated exonuclease gene 20 [Source:HGNC Symbol;Acc:HGNC:6130]	2.49392	15.1913	4.06418e-06	0.000170257	0.937654	5.40949	1.02434e-06	5.0572e-05	5.40153	0.336805	1.93946	0.0568928	0.210704	-4.60392	0.600849	3.54854	0.000735166	0.0316407	-0.668225
ENSG00000221978	CCNL2	81669	cyclin L2 [Source:HGNC Symbol;Acc:HGNC:20570]	5.54058	17.69	7.83374e-07	4.98438e-05	0.326445	5.40508	1.04174e-06	5.09964e-05	5.14073	0.297974	4.92316	6.37602e-06	0.0012742	3.43831	0.0284712	0.479355	0.633334	0.893494	-6.60619
ENSG00000155827	RNF20	56254	ring finger protein 20 [Source:HGNC Symbol;Acc:HGNC:10062]	5.27158	15.9025	2.52155e-06	0.000118608	-0.190072	-5.40503	1.04193e-06	5.09964e-05	5.15542	-0.147123	-4.17663	9.20367e-05	0.00626679	0.893563	-0.0429488	-1.23963	0.219678	0.622519	-5.93895
ENSG00000104221	BRF2	55290	BRF2 RNA polymerase III transcription initiation factor subunit [Source:HGNC Symbol;Acc:HGNC:17298]	2.71301	15.6061	3.0737e-06	0.000137198	-0.403277	-5.40475	1.04307e-06	5.09964e-05	5.37264	-0.299542	-4.01214	0.000161258	0.00864742	0.640184	-0.103736	-1.40322	0.165425	0.554803	-5.35295
ENSG00000122862	SRGN	5552	serglycin [Source:HGNC Symbol;Acc:HGNC:9361]	6.52502	16.4638	1.73865e-06	9.02258e-05	1.11126	5.40472	1.04318e-06	5.09964e-05	5.09023	0.238487	1.15777	0.251296	0.490408	-6.25316	0.872773	4.32481	5.50276e-05	0.00737049	1.41827
ENSG00000005469	CROT	54677	carnitine O-octanoyltransferase [Source:HGNC Symbol;Acc:HGNC:2366]	3.44315	14.557	6.25946e-06	0.000235175	-0.303572	-5.39971	1.06333e-06	5.17272e-05	5.29094	-0.163102	-2.89751	0.00515677	0.0563731	-2.65981	-0.14047	-2.52336	0.0141399	0.169431	-3.44388
ENSG00000140564	FURIN	5045	furin, paired basic amino acid cleaving enzyme [Source:HGNC Symbol;Acc:HGNC:8568]	6.37027	14.8314	5.18904e-06	0.000206106	0.35614	5.39989	1.06261e-06	5.17272e-05	5.08132	0.144447	2.18609	0.0325043	0.154397	-4.59197	0.211693	3.26426	0.00177033	0.0525627	-1.84198
ENSG00000124160	NCOA5	57727	nuclear receptor coactivator 5 [Source:HGNC Symbol;Acc:HGNC:15909]	4.70873	16.3826	1.83425e-06	9.4136e-05	-0.269754	-5.39785	1.0709e-06	5.18425e-05	5.167	-0.221485	-4.42519	3.8656e-05	0.00374875	1.76379	-0.0482692	-0.979222	0.331188	0.726386	-6.16719
ENSG00000137642	SORL1	6653	sortilin related receptor 1 [Source:HGNC Symbol;Acc:HGNC:11185]	6.26041	15.8028	2.6948e-06	0.000124966	0.908332	5.39846	1.06843e-06	5.18425e-05	5.07875	0.24624	1.46078	0.149008	0.363117	-5.84944	0.662092	4.00839	0.000163312	0.0132671	0.396126
ENSG00000100439	ABHD4	63874	abhydrolase domain containing 4 [Source:HGNC Symbol;Acc:HGNC:20154]	4.92691	14.6615	5.82725e-06	0.000222861	-0.250835	-5.3962	1.07766e-06	5.20012e-05	5.14539	-0.110648	-2.3762	0.0205211	0.119529	-4.08829	-0.140188	-3.05936	0.00324744	0.0743517	-2.30703
ENSG00000171236	LRG1	116844	leucine rich alpha-2-glycoprotein 1 [Source:HGNC Symbol;Acc:HGNC:29480]	0.171974	17.7851	7.37014e-07	4.78877e-05	1.67735	5.39649	1.07647e-06	5.20012e-05	5.31394	0.230045	0.741192	0.461311	0.678864	-5.70491	1.4473	4.84138	8.61771e-06	0.00257402	3.33428
ENSG00000131620	ANO1	55107	anoctamin 1 [Source:HGNC Symbol;Acc:HGNC:21625]	5.46551	15.5068	3.28559e-06	0.000144532	0.634856	5.39541	1.08092e-06	5.20743e-05	5.10867	0.468746	3.97446	0.000183078	0.00928414	0.227538	0.16611	1.4372	0.155572	0.538849	-5.69963
ENSG00000169224	GCSAML	148823	germinal center associated signaling and motility like [Source:HGNC Symbol;Acc:HGNC:29583]	-0.000671777	14.5275	6.38708e-06	0.000239367	-1.02997	-5.39421	1.08588e-06	5.22289e-05	5.2546	-0.560613	-2.93256	0.00467145	0.053652	-2.12162	-0.469358	-2.47821	0.0158755	0.180754	-3.08602
ENSG00000137486	ARRB1	408	arrestin beta 1 [Source:HGNC Symbol;Acc:HGNC:711]	5.33101	14.6104	6.03432e-06	0.00022902	-0.400232	-5.38389	1.12946e-06	5.41185e-05	5.07295	-0.239282	-3.21333	0.00206288	0.0346383	-2.03912	-0.16095	-2.1977	0.0316265	0.258208	-4.37632
ENSG00000151445	VIPAS39	63894	VPS33B interacting protein, apical-basolateral polarity regulator, spe-39 homolog [Source:HGNC Symbol;Acc:HGNC:20347]	4.14111	15.1804	4.09419e-06	0.000171274	-0.240949	-5.38363	1.1306e-06	5.41185e-05	5.16249	-0.0787165	-1.7557	0.0839653	0.262806	-5.1987	-0.162232	-3.67178	0.000495969	0.0249395	-0.491465
ENSG00000174004	NRROS	375387	negative regulator of reactive oxygen species [Source:HGNC Symbol;Acc:HGNC:24613]	2.57355	14.7651	5.42876e-06	0.000211217	-0.770838	-5.38174	1.13876e-06	5.44218e-05	5.29673	-0.494381	-3.45065	0.000999614	0.0238706	-1.03631	-0.276457	-1.94462	0.0562545	0.338797	-4.48191
ENSG00000134884	ARGLU1	55082	arginine and glutamate rich 1 [Source:HGNC Symbol;Acc:HGNC:25482]	5.5275	19.3526	2.74149e-07	2.38733e-05	0.281426	5.37859	1.15253e-06	5.48166e-05	5.04355	0.286297	5.45993	8.44667e-07	0.000382263	5.39435	-0.00487027	-0.0946208	0.924914	0.983736	-6.7149
ENSG00000071073	MGAT4A	11320	alpha-1,3-mannosyl-glycoprotein 4-beta-N-acetylglucosaminyltransferase A [Source:HGNC Symbol;Acc:HGNC:7047]	5.80518	14.7672	5.42119e-06	0.000211217	0.306533	5.37862	1.15238e-06	5.48166e-05	5.02888	0.197201	3.4533	0.000991405	0.023785	-1.3861	0.109332	1.95006	0.0555892	0.337132	-4.89037
ENSG00000184916	JAG2	3714	jagged canonical Notch ligand 2 [Source:HGNC Symbol;Acc:HGNC:6189]	4.065	16.9225	1.28728e-06	7.1601e-05	0.673295	5.37769	1.15647e-06	5.49167e-05	5.14671	0.588178	4.68386	1.53096e-05	0.00226727	2.7092	0.0851169	0.693632	0.490444	0.830493	-6.32698
ENSG00000094916	CBX5	23468	chromobox 5 [Source:HGNC Symbol;Acc:HGNC:1555]	7.84968	15.3757	3.58858e-06	0.000154671	-0.184683	-5.37716	1.1588e-06	5.49402e-05	4.94705	-0.0556857	-1.61827	0.110564	0.307165	-5.68152	-0.128997	-3.81696	0.00030909	0.0188029	-0.26158
ENSG00000138135	CH25H	9023	cholesterol 25-hydroxylase [Source:HGNC Symbol;Acc:HGNC:1907]	2.21711	15.5456	3.20118e-06	0.000141653	2.03234	5.37674	1.16067e-06	5.49413e-05	5.28592	0.634339	1.67493	0.0988693	0.286739	-5.04317	1.398	3.86038	0.000267824	0.0172035	0.252495
ENSG00000150625	GPM6A	2823	glycoprotein M6A [Source:HGNC Symbol;Acc:HGNC:4460]	3.47062	14.4241	6.85729e-06	0.000253177	-1.69852	-5.37631	1.16259e-06	5.49451e-05	5.20127	-0.941678	-2.97882	0.00409548	0.0496461	-2.4573	-0.756842	-2.40022	0.0193297	0.199028	-3.71692
ENSG00000031003	FAM13B	51306	family with sequence similarity 13 member B [Source:HGNC Symbol;Acc:HGNC:1335]	6.13457	14.4308	6.82597e-06	0.000252333	-0.298064	-5.37391	1.17324e-06	5.53611e-05	4.99628	-0.157293	-2.83086	0.00621068	0.0623343	-3.10153	-0.140771	-2.57577	0.0123414	0.157735	-3.59808
ENSG00000152049	KCNE4	23704	potassium voltage-gated channel subfamily E regulatory subunit 4 [Source:HGNC Symbol;Acc:HGNC:6244]	2.36192	17.2579	1.0351e-06	6.08613e-05	1.12774	5.36938	1.1937e-06	5.62373e-05	5.26691	1.01819	4.82186	9.25766e-06	0.00162657	3.35373	0.109547	0.535573	0.594126	0.876833	-6.11248
ENSG00000165804	ZNF219	51222	zinc finger protein 219 [Source:HGNC Symbol;Acc:HGNC:13011]	4.62713	15.9969	2.36801e-06	0.000113168	-0.291599	-5.36873	1.19662e-06	5.62864e-05	5.06546	-0.23411	-4.30391	5.91979e-05	0.00480405	1.36377	-0.0574889	-1.07317	0.287257	0.691161	-6.06391
ENSG00000064115	TM7SF3	51768	transmembrane 7 superfamily member 3 [Source:HGNC Symbol;Acc:HGNC:23049]	5.34063	16.1513	2.13732e-06	0.000105563	-0.278391	-5.36724	1.20343e-06	5.65179e-05	5.01206	-0.227514	-4.37918	4.54679e-05	0.00411447	1.5628	-0.0508767	-0.994981	0.323524	0.720392	-6.21127
ENSG00000168672	LRATD2	157638	LRAT domain containing 2 [Source:HGNC Symbol;Acc:HGNC:24166]	4.78054	15.0183	4.56955e-06	0.000185446	-0.693764	-5.36482	1.21461e-06	5.68639e-05	5.04394	-0.230524	-1.7795	0.0799453	0.255755	-5.23048	-0.46324	-3.62228	0.000581413	0.0272625	-0.695196
ENSG00000160190	SLC37A1	54020	solute carrier family 37 member 1 [Source:HGNC Symbol;Acc:HGNC:11024]	2.66489	15.0906	4.35084e-06	0.000179744	0.282489	5.36517	1.21299e-06	5.68639e-05	5.233	0.0925511	1.75509	0.0840702	0.262942	-4.94354	0.189938	3.66242	0.000511136	0.0254452	-0.343712
ENSG00000110442	COMMD9	29099	COMM domain containing 9 [Source:HGNC Symbol;Acc:HGNC:25014]	4.35386	14.6918	5.70776e-06	0.000219072	-0.273975	-5.36101	1.23236e-06	5.76044e-05	5.05944	-0.177632	-3.4703	0.000940198	0.0231515	-1.21949	-0.0963427	-1.91081	0.0605486	0.350958	-4.83029
ENSG00000109255	NMU	10874	neuromedin U [Source:HGNC Symbol;Acc:HGNC:7859]	-2.38988	14.2378	7.79652e-06	0.000279897	-2.86291	-5.35528	1.25954e-06	5.86001e-05	4.2418	-1.36806	-2.57312	0.0124271	0.09138	-2.85334	-1.49484	-2.75731	0.0076019	0.120519	-2.5687
ENSG00000182871	COL18A1	80781	collagen type XVIII alpha 1 chain [Source:HGNC Symbol;Acc:HGNC:2195]	6.57337	18.2333	5.53724e-07	3.98534e-05	0.429926	5.35473	1.26217e-06	5.86312e-05	4.90605	0.415279	5.1611	2.62585e-06	0.000840768	4.24805	0.0146476	0.185577	0.853368	0.965506	-6.76887
ENSG00000107372	ZFAND5	7763	zinc finger AN1-type containing 5 [Source:HGNC Symbol;Acc:HGNC:13008]	7.9793	14.7652	5.42863e-06	0.000211217	0.68336	5.353	1.2705e-06	5.88687e-05	4.85445	0.457054	3.57287	0.00068059	0.0195203	-1.12499	0.226306	1.80371	0.0760229	0.391699	-5.25171
ENSG00000148339	SLC25A25	114789	solute carrier family 25 member 25 [Source:HGNC Symbol;Acc:HGNC:20663]	3.91766	15.4702	3.36743e-06	0.000147481	1.0642	5.35257	1.2726e-06	5.88687e-05	5.06576	0.29959	1.50445	0.137427	0.347128	-5.56459	0.764613	3.93013	0.000212386	0.0153231	0.315263
ENSG00000275342	PRAG1	157285	PEAK1 related, kinase-activating pseudokinase 1 [Source:HGNC Symbol;Acc:HGNC:25438]	4.36931	14.7834	5.36146e-06	0.000210633	-0.454024	-5.35058	1.28226e-06	5.91047e-05	5.02248	-0.161667	-1.90183	0.0617338	0.220007	-4.97199	-0.292357	-3.48516	0.000897485	0.036128	-1.06368
ENSG00000152402	GUCY1A2	2977	guanylate cyclase 1 soluble subunit alpha 2 [Source:HGNC Symbol;Acc:HGNC:4684]	5.95062	19.529	2.45749e-07	2.21228e-05	0.587789	5.34957	1.28719e-06	5.92192e-05	4.91504	0.609556	5.53417	6.35297e-07	0.000325148	5.65145	-0.0217666	-0.201654	0.840832	0.961406	-6.72917
ENSG00000179604	CDC42EP4	23580	CDC42 effector protein 4 [Source:HGNC Symbol;Acc:HGNC:17147]	5.63246	14.3359	7.28628e-06	0.000265407	0.631277	5.34886	1.29069e-06	5.92192e-05	4.92718	0.351786	2.97458	0.00414542	0.0499071	-2.7025	0.27949	2.411	0.0188152	0.195952	-3.94618
ENSG00000167333	TRIM68	55128	tripartite motif containing 68 [Source:HGNC Symbol;Acc:HGNC:21161]	3.39562	14.2881	7.53026e-06	0.000272963	-0.329125	-5.34903	1.28985e-06	5.92192e-05	5.1082	-0.176642	-2.86701	0.00561668	0.0589717	-2.73238	-0.152483	-2.50518	0.014817	0.173284	-3.48112
ENSG00000050030	NEXMIF	340533	neurite extension and migration factor [Source:HGNC Symbol;Acc:HGNC:29433]	1.13752	14.6884	5.72084e-06	0.000219072	-1.14332	-5.3466	1.3018e-06	5.95575e-05	5.20083	-0.758676	-3.55277	0.000725371	0.0200989	-0.572039	-0.384643	-1.79782	0.0769622	0.393965	-4.46963
ENSG00000178401	DNAJC22	79962	DnaJ heat shock protein family (Hsp40) member C22 [Source:HGNC Symbol;Acc:HGNC:25802]	-0.157048	14.4156	6.89743e-06	0.000254345	-2.17637	-5.34655	1.30205e-06	5.95575e-05	5.06507	-1.32699	-3.27529	0.00171231	0.0315126	-1.25877	-0.849379	-2.06358	0.0431519	0.297996	-3.85197
ENSG00000118965	WDR35	57539	WD repeat domain 35 [Source:HGNC Symbol;Acc:HGNC:29250]	4.3626	14.2685	7.63299e-06	0.000276017	-0.25085	-5.34513	1.30914e-06	5.97902e-05	5.00239	-0.133315	-2.83611	0.00612099	0.061808	-2.94367	-0.117536	-2.53548	0.0137043	0.166843	-3.54592
ENSG00000114626	ABTB1	80325	ankyrin repeat and BTB domain containing 1 [Source:HGNC Symbol;Acc:HGNC:18275]	4.62811	14.401	6.96727e-06	0.000255972	0.384096	5.33669	1.35182e-06	6.16449e-05	4.94513	0.1643	2.27841	0.0260774	0.136244	-4.2719	0.219796	3.10696	0.00282639	0.0684684	-2.15849
ENSG00000139726	DENR	8562	density regulated re-initiation and release factor [Source:HGNC Symbol;Acc:HGNC:2769]	4.59249	14.2547	7.70616e-06	0.000277319	-0.247529	-5.33601	1.35532e-06	6.1651e-05	4.94835	-0.1383	-2.9764	0.00412396	0.0497892	-2.61105	-0.109229	-2.38678	0.0199884	0.203051	-3.90716
ENSG00000135211	TMEM60	85025	transmembrane protein 60 [Source:HGNC Symbol;Acc:HGNC:21754]	2.58842	14.2053	7.97338e-06	0.000284877	-0.409482	-5.33586	1.35608e-06	6.1651e-05	5.13263	-0.216306	-2.81615	0.00646855	0.0636179	-2.7257	-0.193176	-2.5392	0.0135729	0.166083	-3.271
ENSG00000100593	ISM2	145501	isthmin 2 [Source:HGNC Symbol;Acc:HGNC:23176]	-1.83922	17.4867	8.92865e-07	5.46495e-05	-1.93903	-5.33537	1.35861e-06	6.16721e-05	4.47931	-1.78727	-4.94275	5.93037e-06	0.00125627	3.16272	-0.151764	-0.414796	0.67969	0.909981	-5.34418
ENSG00000138166	DUSP5	1847	dual specificity phosphatase 5 [Source:HGNC Symbol;Acc:HGNC:3071]	3.9741	15.0342	4.52044e-06	0.000184126	1.31016	5.33084	1.38222e-06	6.25538e-05	4.97986	0.951615	3.85686	0.000270963	0.0118755	-0.0121725	0.358541	1.49597	0.139618	0.513578	-5.46727
ENSG00000257743	MGAM2	93432	maltase-glucoamylase 2 (putative) [Source:HGNC Symbol;Acc:HGNC:28101]	-0.904633	16.1944	2.07707e-06	0.000103228	1.36934	5.32961	1.38871e-06	6.27526e-05	4.8251	0.290606	1.12942	0.26297	0.502023	-5.1459	1.07873	4.33162	5.37297e-05	0.00733662	1.5142
ENSG00000133243	BTBD2	55643	BTB domain containing 2 [Source:HGNC Symbol;Acc:HGNC:15504]	5.75951	14.2605	7.67516e-06	0.000277177	-0.214205	-5.327	1.40254e-06	6.32819e-05	4.83929	-0.124684	-3.09521	0.00292534	0.0412881	-2.3908	-0.0895212	-2.26095	0.0271993	0.239013	-4.27582
ENSG00000189114	BLOC1S3	388552	biogenesis of lysosomal organelles complex 1 subunit 3 [Source:HGNC Symbol;Acc:HGNC:20914]	2.93088	15.0252	4.54814e-06	0.000184828	-0.301066	-5.32648	1.4053e-06	6.33106e-05	5.0701	-0.218997	-3.87095	0.000258613	0.0115144	0.171777	-0.0820697	-1.46675	0.147382	0.526275	-5.30806
ENSG00000125848	FLRT3	23767	fibronectin leucine rich transmembrane protein 3 [Source:HGNC Symbol;Acc:HGNC:3762]	3.07463	14.3386	7.27265e-06	0.000265234	-2.1539	-5.32563	1.40985e-06	6.34198e-05	5.05642	-0.821553	-2.03616	0.0459121	0.186301	-4.52048	-1.33235	-3.25402	0.00182582	0.0536766	-1.53793
ENSG00000099625	CBARP	255057	CACN subunit beta associated regulatory protein [Source:HGNC Symbol;Acc:HGNC:28617]	0.619755	16.8018	1.39288e-06	7.60585e-05	1.18476	5.32038	1.43826e-06	6.44067e-05	5.0841	0.189599	0.850889	0.39803	0.627011	-5.68261	0.995165	4.60102	2.06462e-05	0.00440041	2.60326
ENSG00000063180	CA11	770	carbonic anhydrase 11 [Source:HGNC Symbol;Acc:HGNC:1370]	3.18147	14.756	5.46276e-06	0.000212181	-0.713354	-5.31703	1.45667e-06	6.5054e-05	5.01038	-0.498666	-3.71411	0.000432519	0.0150746	-0.345244	-0.214687	-1.61426	0.111432	0.4667	-5.14109
ENSG00000102678	FGF9	2254	fibroblast growth factor 9 [Source:HGNC Symbol;Acc:HGNC:3687]	2.9124	14.0958	8.60036e-06	0.000301154	-0.74456	-5.31696	1.45707e-06	6.5054e-05	5.03928	-0.399462	-2.85163	0.0058627	0.0603214	-2.68913	-0.345098	-2.4754	0.0159898	0.181379	-3.46055
ENSG00000173535	TNFRSF10C	8794	TNF receptor superfamily member 10c [Source:HGNC Symbol;Acc:HGNC:11906]	1.56067	17.6792	7.88823e-07	5.00241e-05	1.47546	5.31524	1.46663e-06	6.53832e-05	5.09617	0.158066	0.569847	0.570793	0.760768	-6.0953	1.31739	4.91781	6.50335e-06	0.00218257	3.71247
ENSG00000163840	DTX3L	151636	deltex E3 ubiquitin ligase 3L [Source:HGNC Symbol;Acc:HGNC:30323]	5.81666	15.8379	2.63237e-06	0.000122752	-0.350488	-5.31038	1.4939e-06	6.59102e-05	4.77612	-0.287241	-4.3451	5.12518e-05	0.00443722	1.41996	-0.0632469	-0.972377	0.334555	0.730039	-6.26866
ENSG00000153048	CARHSP1	23589	calcium regulated heat stable protein 1 [Source:HGNC Symbol;Acc:HGNC:17150]	4.64943	14.5823	6.15196e-06	0.000232893	-0.516298	-5.31181	1.48582e-06	6.59102e-05	4.85408	-0.349442	-3.5895	0.000645549	0.0187933	-0.898322	-0.166856	-1.73993	0.0867191	0.417036	-5.15992
ENSG00000136448	NMT1	4836	N-myristoyltransferase 1 [Source:HGNC Symbol;Acc:HGNC:7857]	6.13773	14.2284	7.84704e-06	0.000280699	-0.222945	-5.31259	1.48142e-06	6.59102e-05	4.76876	-0.1334	-3.17327	0.00232438	0.0368265	-2.19914	-0.0895445	-2.16671	0.0340184	0.267123	-4.49128
ENSG00000160271	RALGDS	5900	ral guanine nucleotide dissociation stimulator [Source:HGNC Symbol;Acc:HGNC:9842]	2.40699	14.1095	8.51928e-06	0.00029972	0.547377	5.31054	1.49302e-06	6.59102e-05	5.05233	0.289401	2.8019	0.00672773	0.0650115	-2.73314	0.257975	2.55064	0.0131762	0.163167	-3.22682
ENSG00000068878	PSME4	23198	proteasome activator subunit 4 [Source:HGNC Symbol;Acc:HGNC:20635]	7.18072	14.1946	8.03219e-06	0.000286635	0.342128	5.31149	1.48761e-06	6.59102e-05	4.72353	0.154018	2.38662	0.0199965	0.117922	-4.20408	0.18811	2.97011	0.00419859	0.0860134	-2.67311
ENSG00000121207	LRAT	9227	lecithin retinol acyltransferase [Source:HGNC Symbol;Acc:HGNC:6685]	0.783542	14.3894	7.0229e-06	0.000257699	-1.47727	-5.31121	1.48924e-06	6.59102e-05	5.06895	-0.564713	-2.02658	0.0469124	0.188651	-4.16243	-0.912558	-3.30527	0.00156356	0.0486478	-1.19517
ENSG00000251322	SHANK3	85358	SH3 and multiple ankyrin repeat domains 3 [Source:HGNC Symbol;Acc:HGNC:14294]	6.66389	22.7262	3.60311e-08	5.60975e-06	0.479663	5.30844	1.50496e-06	6.61053e-05	4.73067	0.570903	6.30385	3.12951e-08	5.49855e-05	8.55708	-0.0912406	-1.02781	0.30794	0.708233	-6.26694
ENSG00000095585	BLNK	29760	B cell linker [Source:HGNC Symbol;Acc:HGNC:14211]	1.74256	14.1459	8.30747e-06	0.000293652	-0.805402	-5.30856	1.50427e-06	6.61053e-05	5.07299	-0.470635	-3.10121	0.00287441	0.0411186	-1.87766	-0.334767	-2.22022	0.0299826	0.251891	-3.81682
ENSG00000131969	ABHD12B	145447	abhydrolase domain containing 12B [Source:HGNC Symbol;Acc:HGNC:19837]	-1.04406	14.2316	7.8299e-06	0.000280421	-2.61804	-5.3062	1.51778e-06	6.6473e-05	4.69594	-1.6141	-3.29851	0.00159601	0.0302991	-1.20139	-1.00394	-1.99694	0.050124	0.319742	-3.87999
ENSG00000047644	WWC3	55841	WWC family member 3 [Source:HGNC Symbol;Acc:HGNC:29237]	6.12833	15.2872	3.80924e-06	0.000161847	0.264615	5.30557	1.52142e-06	6.6535e-05	4.74363	0.203905	4.0802	0.000128035	0.00749856	0.530114	0.0607106	1.23739	0.2205	0.623391	-6.00205
ENSG00000164294	GPX8	493869	glutathione peroxidase 8 (putative) [Source:HGNC Symbol;Acc:HGNC:33100]	4.27944	14.1831	8.0963e-06	0.000288234	-0.456379	-5.3034	1.53401e-06	6.69874e-05	4.85507	-0.274775	-3.18819	0.00222352	0.0361536	-2.00874	-0.181604	-2.1365	0.0365003	0.276454	-4.39166
ENSG00000171492	LRRC8D	55144	leucine rich repeat containing 8 VRAC subunit D [Source:HGNC Symbol;Acc:HGNC:16992]	3.84655	15.4721	3.36312e-06	0.000147481	-0.390461	-5.29841	1.56331e-06	6.81671e-05	4.87873	-0.309459	-4.19465	8.64955e-05	0.00605043	1.08551	-0.0810017	-1.11086	0.270818	0.677697	-5.91175
ENSG00000187498	COL4A1	1282	collagen type IV alpha 1 chain [Source:HGNC Symbol;Acc:HGNC:2202]	7.73506	14.0875	8.65011e-06	0.000302187	0.605955	5.29744	1.5691e-06	6.83068e-05	4.65569	0.281295	2.45441	0.0168655	0.107594	-4.07226	0.32466	2.88714	0.00530914	0.09936	-2.90619
ENSG00000168661	ZNF30	90075	zinc finger protein 30 [Source:HGNC Symbol;Acc:HGNC:13090]	1.29322	14.1766	8.1331e-06	0.000288991	-0.643283	-5.29711	1.57109e-06	6.83068e-05	5.0313	-0.2641	-2.17324	0.0335014	0.156775	-3.93345	-0.379183	-3.13882	0.0025737	0.0650392	-1.64784
ENSG00000136244	IL6	3569	interleukin 6 [Source:HGNC Symbol;Acc:HGNC:6018]	3.27067	17.5554	8.54174e-07	5.31549e-05	3.05589	5.29587	1.57849e-06	6.85289e-05	4.89765	0.326164	0.564266	0.574562	0.76345	-6.45038	2.72973	4.90169	6.90199e-06	0.00224082	3.58138
ENSG00000147439	BIN3	55909	bridging integrator 3 [Source:HGNC Symbol;Acc:HGNC:1054]	3.46581	14.0351	8.96984e-06	0.000309734	0.459838	5.29346	1.59295e-06	6.88566e-05	4.89652	0.222611	2.55753	0.0129423	0.0933993	-3.49391	0.237227	2.77936	0.00715736	0.116237	-2.85515
ENSG00000127989	MTERF1	7978	mitochondrial transcription termination factor 1 [Source:HGNC Symbol;Acc:HGNC:21463]	3.34965	14.7646	5.43086e-06	0.000211217	-0.314119	-5.29372	1.5914e-06	6.88566e-05	4.91311	-0.0978357	-1.64651	0.104602	0.297048	-5.24476	-0.216284	-3.68092	0.000481548	0.0247137	-0.366313
ENSG00000152382	TADA1	117143	transcriptional adaptor 1 [Source:HGNC Symbol;Acc:HGNC:30631]	3.786	13.9915	9.24556e-06	0.000315246	-0.284305	-5.28968	1.61593e-06	6.97491e-05	4.85067	-0.1378	-2.55988	0.0128634	0.093258	-3.53815	-0.146506	-2.76105	0.0075246	0.11985	-2.94176
ENSG00000114742	WDR48	57599	WD repeat domain 48 [Source:HGNC Symbol;Acc:HGNC:30914]	5.61081	14.692	5.70687e-06	0.000219072	-0.188969	-5.28906	1.61975e-06	6.98127e-05	4.70791	-0.0612239	-1.71042	0.0920727	0.275656	-5.42314	-0.127745	-3.63024	0.000566791	0.0271642	-0.738166
ENSG00000100276	RASL10A	10633	RAS like family 10 member A [Source:HGNC Symbol;Acc:HGNC:16954]	-0.148763	14.5677	6.21362e-06	0.000234041	1.15873	5.28811	1.62561e-06	6.99643e-05	4.841	0.804385	3.65753	0.000519249	0.016688	-0.234087	0.354349	1.65922	0.102005	0.448499	-4.50004
ENSG00000186496	ZNF396	252884	zinc finger protein 396 [Source:HGNC Symbol;Acc:HGNC:18824]	1.04062	14.0734	8.73506e-06	0.000304088	-0.613904	-5.28687	1.63325e-06	7.01922e-05	4.98782	-0.263471	-2.26649	0.0268389	0.138622	-3.71416	-0.350433	-3.04238	0.00341135	0.0761695	-1.87585
ENSG00000100836	PABPN1	8106	poly(A) binding protein nuclear 1 [Source:HGNC Symbol;Acc:HGNC:8565]	4.44457	14.0304	8.99956e-06	0.000310044	0.233344	5.28398	1.65122e-06	7.08626e-05	4.76759	0.106255	2.40153	0.0192663	0.115625	-3.98435	0.127089	2.92457	0.00477821	0.0932814	-2.61669
ENSG00000003400	CASP10	843	caspase 10 [Source:HGNC Symbol;Acc:HGNC:1500]	4.48754	14.4105	6.92173e-06	0.000254612	-0.311928	-5.2828	1.65864e-06	7.10787e-05	4.76068	-0.210417	-3.55813	0.000713175	0.0199686	-0.975639	-0.10151	-1.7428	0.0862118	0.415869	-5.13714
ENSG00000174292	TNK1	8711	tyrosine kinase non receptor 1 [Source:HGNC Symbol;Acc:HGNC:11940]	0.970492	13.9486	9.52528e-06	0.000320034	-0.748575	-5.28111	1.66934e-06	7.13324e-05	4.96386	-0.346451	-2.44274	0.0173708	0.109278	-3.33676	-0.402123	-2.85469	0.00581289	0.104198	-2.32574
ENSG00000164626	KCNK5	8645	potassium two pore domain channel subfamily K member 5 [Source:HGNC Symbol;Acc:HGNC:6280]	1.1865	14.0075	9.14322e-06	0.000313187	-0.933583	-5.27871	1.68453e-06	7.18787e-05	4.96325	-0.554944	-3.14025	0.00256287	0.0385783	-1.69843	-0.378639	-2.14349	0.0359122	0.274806	-3.86659
ENSG00000116852	KIF21B	23046	kinesin family member 21B [Source:HGNC Symbol;Acc:HGNC:29442]	2.78888	14.0896	8.63784e-06	0.000302112	0.737638	5.27796	1.68932e-06	7.19803e-05	4.90463	0.318681	2.27549	0.0262622	0.136723	-3.99758	0.418957	3.0589	0.00325175	0.0743517	-2.04868
ENSG00000148154	UGCG	7357	UDP-glucose ceramide glucosyltransferase [Source:HGNC Symbol;Acc:HGNC:12524]	4.79282	16.3447	1.8807e-06	9.6025e-05	0.792021	5.27734	1.69331e-06	7.20477e-05	4.71442	0.129023	0.858319	0.393946	0.623736	-6.42348	0.662999	4.50034	2.96053e-05	0.00526358	2.1024
ENSG00000155256	ZFYVE27	118813	zinc finger FYVE-type containing 27 [Source:HGNC Symbol;Acc:HGNC:26559]	4.00546	16.9626	1.25405e-06	7.02763e-05	0.260157	5.2763	1.70001e-06	7.21273e-05	4.7838	0.239313	4.84289	8.57015e-06	0.00153283	3.2732	0.0208438	0.428956	0.669408	0.906942	-6.4545
ENSG00000135127	BICDL1	92558	BICD family like cargo adaptor 1 [Source:HGNC Symbol;Acc:HGNC:28095]	2.25523	14.4634	6.67468e-06	0.000248277	-2.42969	-5.27643	1.69914e-06	7.21273e-05	4.93205	-1.66911	-3.64478	0.000540964	0.0170129	-0.443207	-0.760585	-1.62962	0.108135	0.460689	-4.94506
ENSG00000205403	CFI	3426	complement factor I [Source:HGNC Symbol;Acc:HGNC:5394]	1.83277	14.1716	8.16111e-06	0.000289506	-0.858103	-5.27472	1.7102e-06	7.24567e-05	4.95199	-0.549616	-3.38068	0.00124147	0.0263913	-1.12558	-0.308487	-1.89888	0.0621282	0.355042	-4.41452
ENSG00000095370	SH2D3C	10044	SH2 domain containing 3C [Source:HGNC Symbol;Acc:HGNC:16884]	4.94401	14.906	4.93194e-06	0.000197734	0.485227	5.27138	1.73198e-06	7.32754e-05	4.68283	0.364155	3.94716	0.000200629	0.00984005	0.176684	0.121073	1.33899	0.185351	0.584548	-5.78927
ENSG00000213088	ACKR1	2532	atypical chemokine receptor 1 (Duffy blood group) [Source:HGNC Symbol;Acc:HGNC:4035]	4.21876	15.3687	3.60552e-06	0.000154741	0.997333	5.26925	1.74599e-06	7.37636e-05	4.73103	0.242778	1.28075	0.204943	0.435071	-5.91198	0.754555	4.07495	0.000130344	0.0117317	0.742122
ENSG00000115604	IL18R1	8809	interleukin 18 receptor 1 [Source:HGNC Symbol;Acc:HGNC:5988]	2.15958	15.6994	2.88756e-06	0.000131477	0.929673	5.2668	1.7623e-06	7.43476e-05	4.9088	0.195966	1.109	0.271614	0.510787	-5.73311	0.733707	4.24203	7.34226e-05	0.00856664	1.47762
ENSG00000072958	AP1M1	8907	adaptor related protein complex 1 subunit mu 1 [Source:HGNC Symbol;Acc:HGNC:13667]	5.22148	19.2384	2.9433e-07	2.52625e-05	-0.180527	-5.266	1.76759e-06	7.43608e-05	4.64583	-0.189923	-5.53133	6.42263e-07	0.000325148	5.67527	0.00939672	0.278175	0.781783	0.944702	-6.65531
ENSG00000143416	SELENBP1	8991	selenium binding protein 1 [Source:HGNC Symbol;Acc:HGNC:10719]	5.56886	15.4247	3.47209e-06	0.000150958	-0.762026	-5.26619	1.76636e-06	7.43608e-05	4.62563	-0.614034	-4.23746	7.45944e-05	0.00555626	1.07427	-0.147992	-1.03763	0.303378	0.705566	-6.18777
ENSG00000120318	ARAP3	64411	ArfGAP with RhoGAP domain, ankyrin repeat and PH domain 3 [Source:HGNC Symbol;Acc:HGNC:24097]	5.24987	19.7833	2.10032e-07	1.9666e-05	0.347705	5.26512	1.77355e-06	7.45064e-05	4.64083	0.375335	5.67054	3.75384e-07	0.000244413	6.19513	-0.0276298	-0.425588	0.671847	0.907494	-6.6082
ENSG00000170776	AKAP13	11214	A-kinase anchoring protein 13 [Source:HGNC Symbol;Acc:HGNC:371]	8.86532	13.9499	9.51608e-06	0.000320034	0.427779	5.26271	1.78975e-06	7.50817e-05	4.50339	0.190325	2.33697	0.0226089	0.12599	-4.36096	0.237455	2.97143	0.00418285	0.0859267	-2.71549
ENSG00000130669	PAK4	10298	p21 (RAC1) activated kinase 4 [Source:HGNC Symbol;Acc:HGNC:16059]	4.10012	14.024	9.03931e-06	0.000311054	-0.239182	-5.26026	1.80646e-06	7.56764e-05	4.71335	-0.0984264	-2.16096	0.0344788	0.15942	-4.44577	-0.140756	-3.13587	0.00259621	0.0653852	-2.01713
ENSG00000124171	PARD6B	84612	par-6 family cell polarity regulator beta [Source:HGNC Symbol;Acc:HGNC:16245]	3.40041	13.8856	9.95122e-06	0.000331363	-1.19947	-5.25918	1.8138e-06	7.58775e-05	4.78283	-0.706565	-3.09734	0.00290714	0.0412707	-2.13139	-0.492902	-2.16663	0.0340248	0.267123	-4.19004
ENSG00000164741	DLC1	10395	DLC1 Rho GTPase activating protein [Source:HGNC Symbol;Acc:HGNC:2897]	6.88445	16.2924	1.94673e-06	9.82213e-05	0.471366	5.25665	1.83128e-06	7.63947e-05	4.52989	0.0736238	0.819557	0.415536	0.641429	-6.60125	0.397742	4.51364	2.82342e-05	0.00517076	2.04411
ENSG00000198517	MAFK	7975	MAF bZIP transcription factor K [Source:HGNC Symbol;Acc:HGNC:6782]	4.68465	13.9306	9.64509e-06	0.00032297	0.527246	5.25599	1.83585e-06	7.64785e-05	4.648	0.315441	3.13785	0.00258109	0.0386633	-2.18868	0.211804	2.14846	0.0354996	0.273212	-4.41787
ENSG00000161791	FMNL3	91010	formin like 3 [Source:HGNC Symbol;Acc:HGNC:23698]	6.47175	21.3808	7.96913e-08	9.91791e-06	0.386302	5.254	1.84976e-06	7.66302e-05	4.53894	0.44589	6.051	8.49897e-08	9.76368e-05	7.58865	-0.0595882	-0.824329	0.41284	0.787902	-6.44141
ENSG00000107159	CA9	768	carbonic anhydrase 9 [Source:HGNC Symbol;Acc:HGNC:1383]	0.445798	13.9651	9.4167e-06	0.000318536	-2.35313	-5.25422	1.84822e-06	7.66302e-05	4.83904	-1.45817	-3.27743	0.00170127	0.031484	-1.28582	-0.89496	-1.96758	0.0534893	0.331139	-4.09036
ENSG00000091656	ZFHX4	79776	zinc finger homeobox 4 [Source:HGNC Symbol;Acc:HGNC:30939]	4.81533	14.0018	9.17983e-06	0.000314081	-0.515377	-5.25457	1.84574e-06	7.66302e-05	4.63306	-0.21121	-2.14966	0.0354004	0.161876	-4.55153	-0.304167	-3.14218	0.00254835	0.0646615	-2.07285
ENSG00000163162	RNF149	284996	ring finger protein 149 [Source:HGNC Symbol;Acc:HGNC:23137]	5.26577	16.1345	2.16116e-06	0.000105996	0.716534	5.25424	1.84803e-06	7.66302e-05	4.59818	0.119986	0.878364	0.383059	0.613754	-6.45001	0.596548	4.45406	3.48982e-05	0.00582332	1.9157
ENSG00000185745	IFIT1	3434	interferon induced protein with tetratricopeptide repeats 1 [Source:HGNC Symbol;Acc:HGNC:5407]	4.8708	14.2346	7.81361e-06	0.000280174	-0.617398	-5.25321	1.85523e-06	7.67507e-05	4.62254	-0.414918	-3.52475	0.000792521	0.0209485	-1.11047	-0.20248	-1.74677	0.0855151	0.414178	-5.17145
ENSG00000136848	DAB2IP	153090	DAB2 interacting protein [Source:HGNC Symbol;Acc:HGNC:17294]	6.20957	17.1645	1.09976e-06	6.39082e-05	0.347856	5.25085	1.87192e-06	7.71207e-05	4.53825	0.328148	4.94293	5.9263e-06	0.00125627	3.4755	0.0197081	0.302574	0.763204	0.939021	-6.7202
ENSG00000090861	AARS	16	alanyl-tRNA synthetase [Source:HGNC Symbol;Acc:HGNC:20]	6.00759	17.1285	1.12573e-06	6.49497e-05	-0.180613	-5.25085	1.87189e-06	7.71207e-05	4.54759	-0.169897	-4.93096	6.19474e-06	0.0012742	3.44166	-0.0107161	-0.316321	0.752797	0.935056	-6.70196
ENSG00000169992	NLGN2	57555	neuroligin 2 [Source:HGNC Symbol;Acc:HGNC:14290]	4.47182	17.8195	7.20972e-07	4.7329e-05	0.363387	5.24873	1.887e-06	7.74212e-05	4.63791	0.3575	5.15117	2.72562e-06	0.000840768	4.32955	0.00588681	0.0864563	0.931376	0.985601	-6.61325
ENSG00000108244	KRT23	25984	keratin 23 [Source:HGNC Symbol;Acc:HGNC:6438]	-1.44053	14.5015	6.50215e-06	0.000242586	1.94459	5.24896	1.88531e-06	7.74212e-05	4.45898	0.720504	1.94085	0.0567201	0.210404	-4.02624	1.22408	3.49772	0.000862836	0.0350193	-0.757041
ENSG00000124762	CDKN1A	1026	cyclin dependent kinase inhibitor 1A [Source:HGNC Symbol;Acc:HGNC:1784]	5.99805	17.4748	8.99739e-07	5.49129e-05	1.43988	5.2491	1.88434e-06	7.74212e-05	4.53767	0.110904	0.403662	0.687818	0.835717	-6.80951	1.32898	4.94033	5.98377e-06	0.0021027	3.56473
ENSG00000148204	CRB2	286204	crumbs cell polarity complex component 2 [Source:HGNC Symbol;Acc:HGNC:18688]	1.4778	13.764	1.08308e-05	0.000353557	-2.20564	-5.24827	1.89025e-06	7.74484e-05	4.86187	-1.26376	-3.02445	0.00359265	0.0462538	-2.05128	-0.941878	-2.20872	0.0308126	0.254801	-3.79156
ENSG00000166278	C2	717	complement C2 [Source:HGNC Symbol;Acc:HGNC:1248]	1.83058	16.9857	1.23536e-06	6.96209e-05	-1.02694	-5.24781	1.89355e-06	7.74774e-05	4.85567	-0.954054	-4.88588	7.31637e-06	0.00138312	3.60027	-0.0728847	-0.372244	0.710951	0.921215	-6.04332
ENSG00000162616	DNAJB4	11080	DnaJ heat shock protein family (Hsp40) member B4 [Source:HGNC Symbol;Acc:HGNC:14886]	6.35726	13.7773	1.07309e-05	0.000351063	0.35211	5.24602	1.90639e-06	7.78961e-05	4.51346	0.171383	2.54844	0.0132516	0.0945199	-3.79987	0.180727	2.73816	0.00800816	0.123743	-3.22456
ENSG00000150764	DIXDC1	85458	DIX domain containing 1 [Source:HGNC Symbol;Acc:HGNC:23695]	6.42512	16.595	1.59492e-06	8.43161e-05	-0.276322	-5.24489	1.91456e-06	7.80162e-05	4.50729	-0.0352285	-0.667401	0.506935	0.714431	-6.6874	-0.241093	-4.64721	1.74799e-05	0.00404734	2.52462
ENSG00000151651	ADAM8	101	ADAM metallopeptidase domain 8 [Source:HGNC Symbol;Acc:HGNC:215]	2.20797	16.9394	1.27315e-06	7.09475e-05	1.19033	5.24498	1.91391e-06	7.80162e-05	4.81738	0.14276	0.628726	0.531785	0.732212	-6.18492	1.04757	4.76046	1.1588e-05	0.00314657	3.17199
ENSG00000156587	UBE2L6	9246	ubiquitin conjugating enzyme E2 L6 [Source:HGNC Symbol;Acc:HGNC:12490]	4.7822	14.9166	4.89649e-06	0.000196577	-0.401956	-5.24137	1.94022e-06	7.89543e-05	4.58636	-0.309537	-4.03016	0.000151733	0.00838139	0.456207	-0.0924186	-1.22114	0.22655	0.630705	-5.91317
ENSG00000151136	BTBD11	121551	BTB domain containing 11 [Source:HGNC Symbol;Acc:HGNC:23844]	0.659746	13.8746	1.00275e-05	0.000332791	0.748837	5.23951	1.9539e-06	7.94027e-05	4.79891	0.452467	3.15654	0.00244246	0.0378337	-1.60775	0.29637	2.12281	0.037676	0.280216	-3.85266
ENSG00000101596	SMCHD1	23347	structural maintenance of chromosomes flexible hinge domain containing 1 [Source:HGNC Symbol;Acc:HGNC:29090]	7.06676	14.8897	4.98704e-06	0.000199675	0.445196	5.23452	1.99109e-06	8.08043e-05	4.44334	0.118468	1.39034	0.169282	0.390748	-5.98596	0.326728	3.90772	0.000228874	0.0160321	0.0459893
ENSG00000174946	GPR171	29909	G protein-coupled receptor 171 [Source:HGNC Symbol;Acc:HGNC:30057]	0.455188	14.2589	7.68364e-06	0.000277177	1.15734	5.23317	2.00127e-06	8.11073e-05	4.76075	0.410626	1.85249	0.0686067	0.233364	-4.38884	0.746709	3.4631	0.000961579	0.0375935	-0.762622
ENSG00000118898	PPL	5493	periplakin [Source:HGNC Symbol;Acc:HGNC:9273]	3.85883	15.1416	4.203e-06	0.00017509	-1.01284	-5.23262	2.00541e-06	8.11648e-05	4.64322	-0.230203	-1.18764	0.2394	0.476986	-5.95344	-0.782634	-4.06551	0.000134593	0.0119293	0.770676
ENSG00000066056	TIE1	7075	tyrosine kinase with immunoglobulin like and EGF like domains 1 [Source:HGNC Symbol;Acc:HGNC:11809]	5.51668	19.8934	1.96277e-07	1.87303e-05	0.376242	5.22644	2.05282e-06	8.29711e-05	4.48278	0.413238	5.72726	3.01286e-07	0.000214265	6.39458	-0.0369962	-0.522939	0.602838	0.880442	-6.58459
ENSG00000134830	C5AR2	27202	complement component 5a receptor 2 [Source:HGNC Symbol;Acc:HGNC:4527]	1.85028	13.9211	9.70866e-06	0.000324734	1.17483	5.22396	2.07209e-06	8.3637e-05	4.76562	0.49303	2.18814	0.0323483	0.153979	-4.02584	0.681804	3.12897	0.00264951	0.0659013	-1.75993
ENSG00000183671	GPR1	2825	G protein-coupled receptor 1 [Source:HGNC Symbol;Acc:HGNC:4463]	0.975679	14.8564	5.10134e-06	0.000203434	-1.09493	-5.22204	2.0872e-06	8.4133e-05	4.75802	-0.846489	-4.04365	0.000144957	0.00810808	0.885784	-0.248443	-1.1855	0.240241	0.646115	-5.27667
ENSG00000176473	WDR25	79446	WD repeat domain 25 [Source:HGNC Symbol;Acc:HGNC:21064]	2.32621	14.2401	7.78374e-06	0.000279774	-0.3235	-5.22125	2.09341e-06	8.42698e-05	4.73866	-0.106009	-1.70873	0.0923879	0.276448	-4.95218	-0.21749	-3.54234	0.000749714	0.0320361	-0.651189
ENSG00000119917	IFIT3	3437	interferon induced protein with tetratricopeptide repeats 3 [Source:HGNC Symbol;Acc:HGNC:5411]	4.24287	16.2732	1.97165e-06	9.91435e-05	-0.572422	-5.22065	2.09818e-06	8.43481e-05	4.55647	-0.512656	-4.67104	1.60369e-05	0.00230589	2.64768	-0.0597663	-0.551182	0.583444	0.872663	-6.42913
ENSG00000148734	NPFFR1	64106	neuropeptide FF receptor 1 [Source:HGNC Symbol;Acc:HGNC:17425]	-0.548962	13.5196	1.28501e-05	0.000404447	-2.08248	-5.22004	2.10301e-06	8.44284e-05	4.53318	-1.08037	-2.7224	0.00835744	0.0730618	-2.56729	-1.00211	-2.47388	0.0160517	0.181403	-3.04974
ENSG00000111057	KRT18	3875	keratin 18 [Source:HGNC Symbol;Acc:HGNC:6430]	3.65623	15.6928	2.9004e-06	0.00013166	-1.90696	-5.21893	2.11178e-06	8.46667e-05	4.6107	-1.62296	-4.44474	3.60706e-05	0.00362369	1.93871	-0.284005	-0.779584	0.438533	0.803673	-6.17567
ENSG00000104267	CA2	760	carbonic anhydrase 2 [Source:HGNC Symbol;Acc:HGNC:1373]	2.33916	14.6084	6.04261e-06	0.000229044	0.847966	5.21463	2.14637e-06	8.58232e-05	4.70964	0.246282	1.51214	0.135462	0.344637	-5.2674	0.601684	3.78258	0.000346017	0.0201717	0.0386917
ENSG00000125772	GPCPD1	56261	glycerophosphocholine phosphodiesterase 1 [Source:HGNC Symbol;Acc:HGNC:26957]	5.93019	16.0036	2.35747e-06	0.0001131	0.313537	5.21233	2.16505e-06	8.64544e-05	4.40981	0.0490217	0.813516	0.418964	0.644389	-6.55107	0.264515	4.47038	3.29346e-05	0.00561883	1.93852
ENSG00000177485	ZBTB33	10009	zinc finger and BTB domain containing 33 [Source:HGNC Symbol;Acc:HGNC:16682]	4.85671	13.7703	1.07834e-05	0.000352394	-0.2409	-5.21097	2.17624e-06	8.67853e-05	4.46855	-0.149965	-3.23843	0.00191344	0.0333251	-1.93087	-0.0909349	-1.996	0.0502286	0.320094	-4.73027
ENSG00000006128	TAC1	6863	tachykinin precursor 1 [Source:HGNC Symbol;Acc:HGNC:11517]	-1.96439	15.0594	4.44399e-06	0.000181877	2.35272	5.21018	2.1827e-06	8.69268e-05	4.10207	0.618661	1.37124	0.175131	0.398187	-4.74986	1.73406	4.00958	0.000162661	0.0132671	0.396345
ENSG00000169432	SCN9A	6335	sodium voltage-gated channel alpha subunit 9 [Source:HGNC Symbol;Acc:HGNC:10597]	4.16621	13.6969	1.13502e-05	0.0003681	-0.825055	-5.20868	2.19507e-06	8.73028e-05	4.52255	-0.346888	-2.18662	0.0324643	0.154309	-4.39807	-0.478166	-3.04785	0.00335766	0.0755195	-2.25281
ENSG00000151364	KCTD14	65987	potassium channel tetramerization domain containing 14 [Source:HGNC Symbol;Acc:HGNC:23295]	-0.153931	15.9368	2.46461e-06	0.00011685	-1.43666	-5.19876	2.27877e-06	9.01986e-05	4.55897	-1.26046	-4.57366	2.27783e-05	0.00282309	2.48548	-0.176208	-0.637095	0.526354	0.848535	-5.5321
ENSG00000138792	ENPEP	2028	glutamyl aminopeptidase [Source:HGNC Symbol;Acc:HGNC:3355]	3.9435	13.5542	1.2542e-05	0.000397176	0.603747	5.19862	2.27995e-06	9.01986e-05	4.50179	0.340496	2.9251	0.00477107	0.0542604	-2.66886	0.263251	2.31	0.0241518	0.225505	-4.00079
ENSG00000213085	CFAP45	25790	cilia and flagella associated protein 45 [Source:HGNC Symbol;Acc:HGNC:17229]	-1.54258	15.7262	2.8363e-06	0.000129537	1.21187	5.19606	2.30205e-06	9.08321e-05	4.12813	1.05378	4.49648	3.00154e-05	0.00327201	1.92193	0.158084	0.700332	0.48628	0.827995	-5.27105
ENSG00000136710	CCDC115	84317	coiled-coil domain containing 115 [Source:HGNC Symbol;Acc:HGNC:28178]	3.77567	13.4831	1.31831e-05	0.000412212	-0.320886	-5.19607	2.30194e-06	9.08321e-05	4.51192	-0.16025	-2.59099	0.0118597	0.0887814	-3.46287	-0.160637	-2.63222	0.0106387	0.144964	-3.24715
ENSG00000198805	PNP	4860	purine nucleoside phosphorylase [Source:HGNC Symbol;Acc:HGNC:7892]	3.37127	17.507	8.81257e-07	5.44975e-05	1.23333	5.19496	2.31165e-06	9.10905e-05	4.53882	0.0720075	0.303314	0.762642	0.8806	-6.55082	1.16132	5.01195	4.58723e-06	0.00177943	3.97967
ENSG00000185651	UBE2L3	7332	ubiquitin conjugating enzyme E2 L3 [Source:HGNC Symbol;Acc:HGNC:12488]	6.05227	17.9735	6.53373e-07	4.46729e-05	-0.228222	-5.19084	2.34778e-06	9.23925e-05	4.32496	-0.231411	-5.2547	1.84487e-06	0.000640751	4.61059	0.00318907	0.0736605	0.941512	0.987257	-6.7532
ENSG00000040933	INPP4A	3631	inositol polyphosphate-4-phosphatase type I A [Source:HGNC Symbol;Acc:HGNC:6074]	5.33176	14.0386	8.94804e-06	0.000309339	0.248176	5.18971	2.35778e-06	9.25671e-05	4.36032	0.172691	3.60406	0.000616265	0.018189	-0.909712	0.0754844	1.60427	0.113619	0.470472	-5.44201
ENSG00000162396	PARS2	25973	prolyl-tRNA synthetase 2, mitochondrial [Source:HGNC Symbol;Acc:HGNC:30563]	1.8126	13.6579	1.1664e-05	0.000375017	-0.492418	-5.18964	2.35842e-06	9.25671e-05	4.65031	-0.197821	-2.08302	0.0412836	0.176208	-4.19952	-0.294597	-3.12931	0.0026468	0.0659013	-1.72569
ENSG00000167680	SEMA6B	10501	semaphorin 6B [Source:HGNC Symbol;Acc:HGNC:10739]	3.42159	13.6261	1.19259e-05	0.000381795	0.718748	5.18758	2.37681e-06	9.31664e-05	4.51396	0.309274	2.22824	0.029415	0.146013	-4.21025	0.409474	3.0198	0.0036412	0.0790687	-2.24712
ENSG00000185477	GPRIN3	285513	GPRIN family member 3 [Source:HGNC Symbol;Acc:HGNC:27733]	5.78631	15.7984	2.70273e-06	0.000124966	0.397878	5.18399	2.40909e-06	9.43082e-05	4.31353	0.349522	4.54385	2.53456e-05	0.00301613	2.09645	0.0483563	0.64074	0.523998	0.847968	-6.53449
ENSG00000129691	ASH2L	9070	ASH2 like, histone lysine methyltransferase complex subunit [Source:HGNC Symbol;Acc:HGNC:744]	5.26075	14.3862	7.03834e-06	0.000257757	-0.204648	-5.18137	2.43301e-06	9.49957e-05	4.33363	-0.153181	-3.87161	0.000258051	0.0115144	-0.0847515	-0.0514669	-1.32245	0.190763	0.59184	-5.83463
ENSG00000108055	SMC3	9126	structural maintenance of chromosomes 3 [Source:HGNC Symbol;Acc:HGNC:2468]	5.02055	13.4145	1.38335e-05	0.000426853	-0.192736	-5.18159	2.43101e-06	9.49957e-05	4.35025	-0.100763	-2.70414	0.00877974	0.0751431	-3.33971	-0.0919735	-2.50919	0.0146654	0.173063	-3.67682
ENSG00000198715	GLMP	112770	glycosylated lysosomal membrane protein [Source:HGNC Symbol;Acc:HGNC:29436]	4.3861	14.8342	5.17885e-06	0.000205975	-0.326444	-5.17861	2.45845e-06	9.54894e-05	4.38898	-0.260524	-4.12679	0.00010921	0.00679584	0.803771	-0.0659202	-1.05973	0.293285	0.697129	-6.04874
ENSG00000127903	ZNF835	90485	zinc finger protein 835 [Source:HGNC Symbol;Acc:HGNC:34332]	2.10511	13.482	1.31934e-05	0.000412212	-0.616529	-5.17878	2.45686e-06	9.54894e-05	4.59874	-0.268051	-2.24948	0.0279585	0.141878	-3.92643	-0.348477	-2.94806	0.00447052	0.089225	-2.2265
ENSG00000155760	FZD7	8324	frizzled class receptor 7 [Source:HGNC Symbol;Acc:HGNC:4045]	4.84436	14.7284	5.56678e-06	0.00021566	-0.448679	-5.17955	2.44971e-06	9.54894e-05	4.35928	-0.109813	-1.26524	0.210411	0.441966	-5.9945	-0.338866	-3.95852	0.000193134	0.0142745	0.332237
ENSG00000116690	PRG4	10216	proteoglycan 4 [Source:HGNC Symbol;Acc:HGNC:9364]	7.90172	13.3992	1.39831e-05	0.000429689	-3.2784	-5.17731	2.47047e-06	9.58318e-05	4.22397	-1.79735	-2.83247	0.00618309	0.0621789	-3.15555	-1.48105	-2.36837	0.0209237	0.208116	-4.12273
ENSG00000188257	PLA2G2A	5320	phospholipase A2 group IIA [Source:HGNC Symbol;Acc:HGNC:9031]	6.44458	15.5857	3.11605e-06	0.000138502	-2.15386	-5.17311	2.50984e-06	9.71067e-05	4.253	-1.86417	-4.47526	3.23692e-05	0.00341267	1.83872	-0.289686	-0.701732	0.485412	0.827555	-6.51272
ENSG00000118473	SGIP1	84251	SH3 domain GRB2 like endophilin interacting protein 1 [Source:HGNC Symbol;Acc:HGNC:25412]	4.07103	13.4634	1.33666e-05	0.000415449	0.659504	5.16695	2.56872e-06	9.86916e-05	4.3753	0.394296	3.08155	0.00304436	0.0421958	-2.27359	0.265208	2.11709	0.0381779	0.282261	-4.41083
ENSG00000135744	AGT	183	angiotensinogen [Source:HGNC Symbol;Acc:HGNC:333]	6.88949	13.3813	1.41607e-05	0.000433788	0.497501	5.16675	2.57063e-06	9.86916e-05	4.20166	0.279602	2.89798	0.00514999	0.0563731	-2.96942	0.217899	2.30239	0.024604	0.22737	-4.2501
ENSG00000164764	SBSPON	157869	somatomedin B and thrombospondin type 1 domain containing [Source:HGNC Symbol;Acc:HGNC:30362]	3.82587	13.362	1.43545e-05	0.000437059	-1.23787	-5.16701	2.56813e-06	9.86916e-05	4.40598	-0.563214	-2.34835	0.0219851	0.124182	-4.00936	-0.674655	-2.83179	0.00619467	0.107387	-2.7594
ENSG00000130775	THEMIS2	9473	thymocyte selection associated family member 2 [Source:HGNC Symbol;Acc:HGNC:16839]	4.0683	13.9999	9.19157e-06	0.000314123	1.07239	5.16699	2.56828e-06	9.86916e-05	4.37157	0.359232	1.72742	0.088956	0.270848	-5.24372	0.713162	3.51146	0.000826374	0.0341869	-0.971405
ENSG00000155729	KCTD18	130535	potassium channel tetramerization domain containing 18 [Source:HGNC Symbol;Acc:HGNC:26446]	3.54232	14.0557	8.84266e-06	0.000306405	-0.288593	-5.16734	2.56492e-06	9.86916e-05	4.43385	-0.0907467	-1.62231	0.109694	0.305779	-5.31835	-0.197846	-3.5815	0.000662177	0.029653	-0.686963
ENSG00000172954	LCLAT1	253558	lysocardiolipin acyltransferase 1 [Source:HGNC Symbol;Acc:HGNC:26756]	4.61358	13.4002	1.39737e-05	0.000429689	0.313921	5.16604	2.57749e-06	9.87013e-05	4.32492	0.144145	2.36747	0.0209703	0.120955	-4.07533	0.169777	2.83813	0.0060868	0.106703	-2.85083
ENSG00000158805	ZNF276	92822	zinc finger protein 276 [Source:HGNC Symbol;Acc:HGNC:23330]	3.94743	13.6444	1.17749e-05	0.000378176	0.3305	5.15314	2.70552e-06	0.000103075	4.33938	0.218771	3.40413	0.00115484	0.0255797	-1.3606	0.111729	1.77034	0.0814737	0.405633	-5.02062
ENSG00000102924	CBLN1	869	cerebellin 1 precursor [Source:HGNC Symbol;Acc:HGNC:1543]	1.24793	13.3775	1.41983e-05	0.000434071	0.967779	5.15187	2.71855e-06	0.00010344	4.52198	0.571476	3.03435	0.00349142	0.0455172	-1.97767	0.396303	2.15856	0.0346728	0.269804	-3.86253
ENSG00000133059	DSTYK	25778	dual serine/threonine and tyrosine protein kinase [Source:HGNC Symbol;Acc:HGNC:29043]	4.73734	14.4425	6.77136e-06	0.000250624	-0.228233	-5.14957	2.74211e-06	0.000104203	4.25519	-0.0591752	-1.33271	0.187393	0.413875	-5.90215	-0.169058	-3.86824	0.000260949	0.0169441	0.0526146
ENSG00000115415	STAT1	6772	signal transducer and activator of transcription 1 [Source:HGNC Symbol;Acc:HGNC:11362]	6.90466	15.034	4.52122e-06	0.000184126	-0.339252	-5.14855	2.75266e-06	0.000104339	4.13551	-0.282534	-4.28044	6.42452e-05	0.00506316	1.15349	-0.0567183	-0.87407	0.385376	0.768419	-6.42007
ENSG00000175471	MCTP1	79772	multiple C2 and transmembrane domain containing 1 [Source:HGNC Symbol;Acc:HGNC:26183]	4.41349	13.9565	9.47276e-06	0.000319582	0.609645	5.14888	2.74924e-06	0.000104339	4.27664	0.197046	1.6612	0.101606	0.291617	-5.39308	0.412599	3.54955	0.000732803	0.0315846	-0.890638
ENSG00000121542	SEC22A	26984	SEC22 homolog A, vesicle trafficking protein [Source:HGNC Symbol;Acc:HGNC:20260]	3.00627	13.2409	1.56324e-05	0.000464601	-0.26445	-5.14452	2.79466e-06	0.000105663	4.4066	-0.147802	-2.87184	0.00554147	0.0585698	-2.6561	-0.116647	-2.29265	0.0251931	0.230191	-3.87666
ENSG00000135541	AHI1	54806	Abelson helper integration site 1 [Source:HGNC Symbol;Acc:HGNC:21575]	5.27313	15.3778	3.5834e-06	0.000154671	0.271915	5.14217	2.8194e-06	0.000106464	4.19005	0.0466704	0.881039	0.381621	0.612419	-6.44609	0.225244	4.32929	5.4171e-05	0.00733662	1.49938
ENSG00000162763	LRRC52	440699	leucine rich repeat containing 52 [Source:HGNC Symbol;Acc:HGNC:32156]	-2.63078	13.3724	1.425e-05	0.00043432	2.13825	5.14059	2.83615e-06	0.000106943	3.45688	1.28915	3.08711	0.00299542	0.0417889	-1.84529	0.849096	2.10856	0.0389352	0.28455	-3.66372
ENSG00000159200	RCAN1	1827	regulator of calcineurin 1 [Source:HGNC Symbol;Acc:HGNC:3040]	5.48538	14.0142	9.10091e-06	0.000312454	0.735977	5.13822	2.86155e-06	0.000107561	4.16266	0.225816	1.5736	0.120551	0.322503	-5.631	0.510161	3.62594	0.000574638	0.0271832	-0.746086
ENSG00000137801	THBS1	7057	thrombospondin 1 [Source:HGNC Symbol;Acc:HGNC:11785]	7.50215	18.1611	5.7973e-07	4.15251e-05	1.50725	5.13809	2.86286e-06	0.000107561	4.07478	-0.00772701	-0.0262998	0.979101	0.99081	-6.96398	1.51498	5.26215	1.79357e-06	0.000992074	4.67804
ENSG00000123374	CDK2	1017	cyclin dependent kinase 2 [Source:HGNC Symbol;Acc:HGNC:1771]	3.68422	13.461	1.33896e-05	0.000415605	0.393253	5.13733	2.87106e-06	0.000107733	4.30694	0.156188	2.03671	0.0458551	0.186194	-4.62978	0.237066	3.15012	0.0024893	0.0637675	-1.93147
ENSG00000144724	PTPRG	5793	protein tyrosine phosphatase receptor type G [Source:HGNC Symbol;Acc:HGNC:9671]	7.11118	13.2365	1.5682e-05	0.000465612	0.284399	5.13159	2.93362e-06	0.000109805	4.06611	0.129424	2.33087	0.0229505	0.127252	-4.32264	0.154975	2.84327	0.00600057	0.106429	-2.9961
ENSG00000124212	PTGIS	5740	prostaglandin I2 synthase [Source:HGNC Symbol;Acc:HGNC:9603]	8.00577	13.1741	1.63874e-05	0.000481293	-0.549968	-5.13089	2.94137e-06	0.000109957	4.03753	-0.268173	-2.49734	0.0151178	0.101383	-3.98338	-0.281795	-2.67093	0.00959764	0.137229	-3.45045
ENSG00000150782	IL18	3606	interleukin 18 [Source:HGNC Symbol;Acc:HGNC:5986]	1.97658	13.7817	1.0698e-05	0.000350508	-1.4036	-5.12951	2.95654e-06	0.000110386	4.43116	-0.989475	-3.62658	0.000573469	0.0175862	-0.444841	-0.414122	-1.50483	0.137328	0.509991	-5.05887
ENSG00000099960	SLC7A4	6545	solute carrier family 7 member 4 [Source:HGNC Symbol;Acc:HGNC:11062]	1.00851	13.3473	1.45035e-05	0.000441145	-1.59951	-5.12708	2.9836e-06	0.000111119	4.4319	-1.00969	-3.24581	0.00187148	0.032882	-1.41044	-0.589812	-1.88057	0.0646206	0.361588	-4.31682
ENSG00000117481	NSUN4	387338	NOP2/Sun RNA methyltransferase 4 [Source:HGNC Symbol;Acc:HGNC:31802]	4.59041	13.2278	1.57781e-05	0.000467535	0.270374	5.12734	2.98077e-06	0.000111119	4.18547	0.121239	2.2949	0.0250562	0.13286	-4.23012	0.149135	2.87424	0.00550438	0.100988	-2.75891
ENSG00000132109	TRIM21	6737	tripartite motif containing 21 [Source:HGNC Symbol;Acc:HGNC:11312]	3.36173	15.1432	4.19863e-06	0.00017509	-0.363986	-5.12621	2.99341e-06	0.000111294	4.30312	-0.310355	-4.3673	4.74078e-05	0.00420185	1.71136	-0.0536306	-0.763165	0.448193	0.810215	-6.14825
ENSG00000196639	HRH1	3269	histamine receptor H1 [Source:HGNC Symbol;Acc:HGNC:5182]	3.21594	13.1143	1.7096e-05	0.000495766	-0.854317	-5.126	2.99576e-06	0.000111294	4.31689	-0.462162	-2.77078	0.0073274	0.0683145	-2.94526	-0.392154	-2.37028	0.0208249	0.207505	-3.74812
ENSG00000126107	HECTD3	79654	HECT domain E3 ubiquitin protein ligase 3 [Source:HGNC Symbol;Acc:HGNC:26117]	4.62765	13.7116	1.12347e-05	0.000365146	-0.292838	-5.12276	3.03235e-06	0.000112513	4.16732	-0.0973239	-1.69956	0.0941108	0.27909	-5.35162	-0.195514	-3.46633	0.000951913	0.0373132	-1.14648
ENSG00000134323	MYCN	4613	MYCN proto-oncogene, bHLH transcription factor [Source:HGNC Symbol;Acc:HGNC:7559]	0.237896	14.1465	8.30421e-06	0.000293652	-1.39206	-5.1207	3.05596e-06	0.000113249	4.3683	-1.05479	-3.88428	0.000247429	0.0112831	0.418507	-0.337272	-1.2475	0.216798	0.619966	-5.11064
ENSG00000116977	LGALS8	3964	galectin 8 [Source:HGNC Symbol;Acc:HGNC:6569]	6.95903	13.5565	1.25215e-05	0.000397034	-0.346141	-5.11957	3.06885e-06	0.000113496	4.02811	-0.234783	-3.46648	0.000951484	0.0232759	-1.4051	-0.111358	-1.67258	0.0993321	0.443689	-5.43023
ENSG00000178718	RPP25	54913	ribonuclease P and MRP subunit p25 [Source:HGNC Symbol;Acc:HGNC:30361]	2.31356	13.0652	1.7701e-05	0.000508865	-0.634402	-5.11945	3.07022e-06	0.000113496	4.37658	-0.31847	-2.56872	0.0125706	0.0919846	-3.26799	-0.315932	-2.56486	0.0126978	0.160146	-3.16736
ENSG00000188766	SPRED3	399473	sprouty related EVH1 domain containing 3 [Source:HGNC Symbol;Acc:HGNC:31041]	0.247789	13.3318	1.46624e-05	0.00044462	0.968187	5.11892	3.07639e-06	0.000113583	4.33928	0.610242	3.21689	0.00204105	0.0344625	-1.4195	0.357945	1.9373	0.0571621	0.340875	-4.11868
ENSG00000070610	GBA2	57704	glucosylceramidase beta 2 [Source:HGNC Symbol;Acc:HGNC:18986]	6.04094	14.4134	6.90776e-06	0.000254412	0.351314	5.11615	3.10849e-06	0.000114327	4.05346	0.278169	4.04266	0.000145445	0.00812017	0.412299	0.073145	1.08352	0.282676	0.687523	-6.17374
ENSG00000088882	CPXM1	56265	carboxypeptidase X, M14 family member 1 [Source:HGNC Symbol;Acc:HGNC:15771]	2.51792	13.1031	1.72318e-05	0.000498636	-1.44828	-5.11586	3.11184e-06	0.000114327	4.33859	-0.828416	-2.92491	0.00477357	0.0542604	-2.46144	-0.619866	-2.2	0.0314552	0.257689	-3.99773
ENSG00000187091	PLCD1	5333	phospholipase C delta 1 [Source:HGNC Symbol;Acc:HGNC:9060]	3.43601	14.6325	5.94377e-06	0.000226159	-0.367324	-5.11004	3.18047e-06	0.000116561	4.23765	-0.29974	-4.16588	9.55043e-05	0.0063389	1.04109	-0.0675835	-0.949705	0.345865	0.738343	-6.00426
ENSG00000138356	AOX1	316	aldehyde oxidase 1 [Source:HGNC Symbol;Acc:HGNC:553]	5.02515	13.8635	1.01058e-05	0.000334646	-1.1342	-5.10808	3.2039e-06	0.000117133	4.08477	-0.831501	-3.74063	0.00039681	0.0144894	-0.471675	-0.302702	-1.38093	0.172143	0.566316	-5.73272
ENSG00000163220	S100A9	6280	S100 calcium binding protein A9 [Source:HGNC Symbol;Acc:HGNC:10499]	3.57417	17.0407	1.19186e-06	6.75518e-05	1.76468	5.10715	3.21513e-06	0.000117399	4.18904	0.0949369	0.274501	0.784591	0.893372	-6.61287	1.66975	4.96445	5.47218e-06	0.00199328	3.78677
ENSG00000143147	GPR161	23432	G protein-coupled receptor 161 [Source:HGNC Symbol;Acc:HGNC:23694]	3.41738	16.0026	2.35902e-06	0.0001131	0.438233	5.10674	3.22005e-06	0.000117436	4.22907	0.406813	4.7274	1.30711e-05	0.00205484	2.93099	0.0314196	0.372104	0.711055	0.921266	-6.37957
ENSG00000131094	C1QL1	10882	complement C1q like 1 [Source:HGNC Symbol;Acc:HGNC:24182]	0.346706	14.084	8.67136e-06	0.000302576	-1.27365	-5.10475	3.2441e-06	0.000118168	4.3068	-0.325708	-1.30526	0.196517	0.425479	-5.14962	-0.947941	-3.79791	0.000329056	0.0196179	0.150831
ENSG00000065911	MTHFD2	10797	methylenetetrahydrofolate dehydrogenase (NADP+ dependent) 2, methenyltetrahydrofolate cyclohydrolase [Source:HGNC Symbol;Acc:HGNC:7434]	3.99331	13.3741	1.42324e-05	0.00043432	0.811036	5.10434	3.24915e-06	0.000118208	4.15777	0.310633	1.95155	0.0554077	0.20739	-4.83405	0.500403	3.21303	0.00206477	0.057584	-1.80005
ENSG00000109906	ZBTB16	7704	zinc finger and BTB domain containing 16 [Source:HGNC Symbol;Acc:HGNC:12930]	6.00305	16.989	1.23269e-06	6.96016e-05	1.08071	5.09779	3.32977e-06	0.000120994	3.9962	1.07561	5.05802	3.86351e-06	0.000953712	3.90579	0.0051025	0.0245267	0.980509	0.995852	-6.74589
ENSG00000085491	SLC25A24	29957	solute carrier family 25 member 24 [Source:HGNC Symbol;Acc:HGNC:20662]	5.22753	14.8072	5.27527e-06	0.000208147	-0.201091	-5.09357	3.38279e-06	0.000122632	4.01599	-0.169114	-4.27654	6.51241e-05	0.00509212	1.22553	-0.0319767	-0.822358	0.413952	0.788586	-6.35955
ENSG00000163125	RPRD2	23248	regulation of nuclear pre-mRNA domain containing 2 [Source:HGNC Symbol;Acc:HGNC:29039]	6.69863	14.1439	8.31916e-06	0.000293718	-0.19547	-5.09355	3.38307e-06	0.000122632	3.94301	-0.0507568	-1.32014	0.191529	0.419101	-6.06092	-0.144714	-3.83091	0.000295208	0.0182937	-0.178618
ENSG00000129518	EAPP	55837	E2F associated phosphoprotein [Source:HGNC Symbol;Acc:HGNC:19312]	4.21614	13.9732	9.36349e-06	0.000317653	-0.367001	-5.0921	3.40152e-06	0.000123002	4.09085	-0.278141	-3.85354	0.000273955	0.0119456	-0.0486165	-0.0888602	-1.24908	0.216223	0.619649	-5.81333
ENSG00000101161	PRPF6	24148	pre-mRNA processing factor 6 [Source:HGNC Symbol;Acc:HGNC:15860]	5.47785	13.3799	1.41745e-05	0.000433788	-0.185237	-5.09033	3.42412e-06	0.00012367	3.98956	-0.124922	-3.42689	0.00107625	0.0247033	-1.44326	-0.060315	-1.68277	0.0973332	0.439222	-5.32933
ENSG00000108312	UBTF	7343	upstream binding transcription factor [Source:HGNC Symbol;Acc:HGNC:12511]	5.55977	13.4688	1.33165e-05	0.000414754	-0.199466	-5.08947	3.43512e-06	0.000123917	3.98189	-0.0688186	-1.75274	0.0844765	0.263676	-5.34934	-0.130647	-3.38472	0.00122614	0.0427245	-1.45541
ENSG00000179071	CCDC89	220388	coiled-coil domain containing 89 [Source:HGNC Symbol;Acc:HGNC:26762]	-0.21881	13.0219	1.82524e-05	0.000521704	-0.880787	-5.08657	3.47262e-06	0.000125119	4.1659	-0.526661	-3.04074	0.00342752	0.04526	-1.84151	-0.354126	-2.05557	0.0439431	0.300558	-3.85635
ENSG00000149573	MPZL2	10205	myelin protein zero like 2 [Source:HGNC Symbol;Acc:HGNC:3496]	4.15396	12.9539	1.91544e-05	0.000538721	0.925322	5.08355	3.51206e-06	0.000126235	4.06382	0.511091	2.80101	0.00674425	0.0650584	-3.01178	0.414232	2.32514	0.0232746	0.220556	-4.00026
ENSG00000151575	TEX9	374618	testis expressed 9 [Source:HGNC Symbol;Acc:HGNC:29585]	1.76066	13.2279	1.57774e-05	0.000467535	-0.555252	-5.08244	3.52657e-06	0.000126605	4.27461	-0.363291	-3.32444	0.00147495	0.0289456	-1.27448	-0.191961	-1.76915	0.0816729	0.406123	-4.62768
ENSG00000115828	QPCT	25797	glutaminyl-peptide cyclotransferase [Source:HGNC Symbol;Acc:HGNC:9753]	1.44751	13.9488	9.52378e-06	0.000320034	0.987339	5.08045	3.55291e-06	0.000127244	4.27376	0.277724	1.42665	0.158581	0.375984	-5.21022	0.709615	3.73539	0.000403634	0.0222028	-0.031159
ENSG00000180921	FAM83H	286077	family with sequence similarity 83 member H [Source:HGNC Symbol;Acc:HGNC:24797]	1.90007	13.0254	1.82066e-05	0.000520892	-1.05789	-5.07899	3.57241e-06	0.00012779	4.25799	-0.648307	-3.11638	0.00274934	0.0401565	-1.85133	-0.409582	-1.96505	0.0537887	0.332151	-4.30803
ENSG00000125520	SLC2A4RG	56731	SLC2A4 regulator [Source:HGNC Symbol;Acc:HGNC:15930]	5.10127	13.7024	1.13071e-05	0.000367101	-0.268843	-5.07864	3.57706e-06	0.000127803	3.97201	-0.0809962	-1.52734	0.131646	0.338913	-5.66714	-0.187847	-3.59995	0.000624392	0.0285705	-0.793568
ENSG00000090447	TFAP4	7023	transcription factor AP-4 [Source:HGNC Symbol;Acc:HGNC:11745]	2.39326	12.9815	1.87834e-05	0.000533257	-0.590814	-5.07666	3.60366e-06	0.000128446	4.21483	-0.353411	-3.03404	0.00349461	0.0455213	-2.15004	-0.237403	-2.06003	0.0435012	0.299241	-4.24078
ENSG00000133393	FOPNL	123811	FGFR1OP N-terminal like [Source:HGNC Symbol;Acc:HGNC:26435]	5.00669	12.8773	2.02263e-05	0.000561469	-0.290452	-5.0768	3.60179e-06	0.000128446	3.97042	-0.151048	-2.63551	0.0105464	0.0830328	-3.50418	-0.139404	-2.47274	0.0160984	0.181587	-3.75879
ENSG00000155906	RMND1	55005	required for meiotic nuclear division 1 homolog [Source:HGNC Symbol;Acc:HGNC:21176]	3.51886	13.0167	1.83191e-05	0.000522611	-0.335992	-5.07565	3.61731e-06	0.000128549	4.10492	-0.205241	-3.09649	0.00291441	0.0412738	-2.15501	-0.130751	-1.99705	0.0501113	0.319742	-4.54823
ENSG00000062038	CDH3	1001	cadherin 3 [Source:HGNC Symbol;Acc:HGNC:1762]	0.557528	12.7878	2.1557e-05	0.000587738	-2.16451	-5.07517	3.62375e-06	0.000128549	4.23096	-1.13001	-2.66426	0.00977012	0.079755	-2.80265	-1.0345	-2.39167	0.0197466	0.20153	-3.30151
ENSG00000178531	CTXN1	404217	cortexin 1 [Source:HGNC Symbol;Acc:HGNC:31108]	0.311612	13.1222	1.70001e-05	0.000494268	-1.74393	-5.06721	3.73311e-06	0.000131646	4.18124	-1.13293	-3.30335	0.00157273	0.0300742	-1.20297	-0.611003	-1.7619	0.0829012	0.408408	-4.4017
ENSG00000187626	ZKSCAN4	387032	zinc finger with KRAB and SCAN domains 4 [Source:HGNC Symbol;Acc:HGNC:13854]	1.93159	12.9391	1.93564e-05	0.000542834	-0.50233	-5.06749	3.72931e-06	0.000131646	4.21579	-0.213505	-2.152	0.0352081	0.161417	-4.08573	-0.288826	-2.93542	0.0046337	0.0914765	-2.23211
ENSG00000170581	STAT2	6773	signal transducer and activator of transcription 2 [Source:HGNC Symbol;Acc:HGNC:11363]	5.85578	13.7812	1.07022e-05	0.000350508	-0.259661	-5.06619	3.74747e-06	0.000131997	3.88207	-0.195219	-3.80245	0.000324193	0.0130679	-0.33771	-0.064442	-1.27626	0.206515	0.60998	-5.93637
ENSG00000198246	SLC29A3	55315	solute carrier family 29 member 3 [Source:HGNC Symbol;Acc:HGNC:23096]	2.3193	12.8026	2.13314e-05	0.000583469	-0.474997	-5.06386	3.78017e-06	0.000132992	4.17967	-0.22884	-2.43774	0.0175919	0.110048	-3.56132	-0.246157	-2.64357	0.0103232	0.142686	-2.98848
ENSG00000250254	PTTG2	10744	pituitary tumor-transforming 2 [Source:HGNC Symbol;Acc:HGNC:9691]	-0.646545	14.3764	7.08626e-06	0.000258753	1.23275	5.06294	3.79324e-06	0.000133294	3.97304	1.01126	4.13404	0.000106532	0.00672731	1.06612	0.221493	0.932383	0.354672	0.745075	-5.23282
ENSG00000023572	GLRX2	51022	glutaredoxin 2 [Source:HGNC Symbol;Acc:HGNC:16065]	4.07319	12.7911	2.15058e-05	0.000587164	-0.288979	-5.06036	3.82988e-06	0.000134424	3.99189	-0.154343	-2.69853	0.00891318	0.0757404	-3.24877	-0.134636	-2.38727	0.0199643	0.202965	-3.84317
ENSG00000188404	SELL	6402	selectin L [Source:HGNC Symbol;Acc:HGNC:10720]	3.75524	16.0475	2.28972e-06	0.000110923	1.19888	5.0585	3.85662e-06	0.000135203	4.00354	0.111125	0.468358	0.641133	0.807404	-6.5574	1.08776	4.69802	1.45431e-05	0.00356055	2.85121
ENSG00000076351	SLC46A1	113235	solute carrier family 46 member 1 [Source:HGNC Symbol;Acc:HGNC:30521]	3.75278	12.7564	2.20454e-05	0.000596618	-0.420495	-5.0564	3.88699e-06	0.000135949	4.0135	-0.212464	-2.55166	0.0131412	0.0942189	-3.54659	-0.20803	-2.52561	0.0140581	0.168907	-3.48445
ENSG00000166900	STX3	6809	syntaxin 3 [Source:HGNC Symbol;Acc:HGNC:11438]	4.57506	12.9549	1.91411e-05	0.000538721	0.347378	5.05657	3.88454e-06	0.000135949	3.9285	0.14584	2.11882	0.0380255	0.168364	-4.59308	0.201538	2.98457	0.00402876	0.0842682	-2.47764
ENSG00000120889	TNFRSF10B	8795	TNF receptor superfamily member 10b [Source:HGNC Symbol;Acc:HGNC:11905]	4.60644	12.7755	2.17469e-05	0.000592121	0.600446	5.05473	3.91121e-06	0.000136317	3.92297	0.314773	2.64411	0.0103085	0.0819985	-3.44258	0.285673	2.44722	0.0171753	0.187342	-3.77833
ENSG00000196214	ZNF766	90321	zinc finger protein 766 [Source:HGNC Symbol;Acc:HGNC:28063]	3.94703	13.553	1.25526e-05	0.000397176	-0.221242	-5.05522	3.90404e-06	0.000136317	3.98669	-0.0668828	-1.52575	0.13204	0.339641	-5.53156	-0.154359	-3.57151	0.000683529	0.0302464	-0.767398
ENSG00000186812	ZNF397	84307	zinc finger protein 397 [Source:HGNC Symbol;Acc:HGNC:18818]	4.96466	16.1121	2.19361e-06	0.000107236	-0.190607	-5.05483	3.90982e-06	0.000136317	3.8951	-0.0149152	-0.394799	0.694315	0.839547	-6.72609	-0.175692	-4.72796	1.30443e-05	0.00332779	2.87787
ENSG00000129474	AJUBA	84962	ajuba LIM protein [Source:HGNC Symbol;Acc:HGNC:20250]	2.99066	12.7628	2.19441e-05	0.000595321	-0.631339	-5.05293	3.93759e-06	0.000137077	4.08073	-0.351738	-2.81337	0.00651849	0.0638992	-2.80005	-0.279601	-2.25358	0.027685	0.240954	-3.95217
ENSG00000081386	ZNF510	22869	zinc finger protein 510 [Source:HGNC Symbol;Acc:HGNC:29161]	4.53269	12.7502	2.21425e-05	0.000597988	-0.260295	-5.05196	3.95188e-06	0.000137414	3.9175	-0.133326	-2.58324	0.0121028	0.0899125	-3.58096	-0.126969	-2.49964	0.015029	0.174534	-3.65195
ENSG00000099849	RASSF7	8045	Ras association domain family member 7 [Source:HGNC Symbol;Acc:HGNC:1166]	0.898757	13.0122	1.83785e-05	0.000523806	-0.95209	-5.05033	3.97593e-06	0.000138062	4.16174	-0.613723	-3.25802	0.00180394	0.0322646	-1.36123	-0.338366	-1.79822	0.0768977	0.393905	-4.4311
ENSG00000173442	EHBP1L1	254102	EH domain binding protein 1 like 1 [Source:HGNC Symbol;Acc:HGNC:30682]	4.94019	12.9149	1.96924e-05	0.000549712	0.411346	5.05008	3.97975e-06	0.000138062	3.87955	0.253514	3.10595	0.00283478	0.0408254	-2.30016	0.157832	1.97079	0.0531127	0.329749	-4.78621
ENSG00000168490	PHYHIP	9796	phytanoyl-CoA 2-hydroxylase interacting protein [Source:HGNC Symbol;Acc:HGNC:16865]	2.79209	12.9466	1.92537e-05	0.000540496	-1.36697	-5.04895	3.99646e-06	0.000138481	4.08331	-0.863833	-3.19339	0.0021894	0.0357741	-1.78593	-0.503135	-1.85921	0.0676338	0.368851	-4.66374
ENSG00000244687	UBE2V1	7335	ubiquitin conjugating enzyme E2 V1 [Source:HGNC Symbol;Acc:HGNC:12494]	3.37936	13.8871	9.94116e-06	0.000331363	0.582578	5.04559	4.04686e-06	0.000139917	4.01356	0.4534	3.91573	0.000222846	0.0104987	0.253315	0.129178	1.13942	0.25881	0.665037	-5.8076
ENSG00000174469	CNTNAP2	26047	contactin associated protein like 2 [Source:HGNC Symbol;Acc:HGNC:13830]	1.84414	13.1338	1.68613e-05	0.000491347	-1.53484	-5.04557	4.04728e-06	0.000139917	4.14016	-1.03308	-3.4037	0.00115637	0.0255849	-1.07229	-0.501762	-1.64366	0.105191	0.454235	-4.84049
ENSG00000083828	ZNF586	54807	zinc finger protein 586 [Source:HGNC Symbol;Acc:HGNC:25949]	3.89597	14.0315	8.99263e-06	0.000310044	0.279117	5.04288	4.08808e-06	0.000140782	3.94668	0.221863	3.99997	0.000168016	0.00886657	0.450986	0.0572546	1.05141	0.297059	0.700084	-5.98989
ENSG00000166532	RIMKLB	57494	ribosomal modification protein rimK like family member B [Source:HGNC Symbol;Acc:HGNC:29228]	4.86948	13.8489	1.02086e-05	0.000337301	0.28255	5.04279	4.08935e-06	0.000140782	3.85951	0.219005	3.90058	0.000234375	0.0109213	0.0382082	0.063545	1.15233	0.253506	0.659292	-6.00362
ENSG00000167880	EVPL	2125	envoplakin [Source:HGNC Symbol;Acc:HGNC:3503]	0.593624	12.6765	2.33389e-05	0.00062409	-1.16612	-5.04305	4.0854e-06	0.000140782	4.12071	-0.630234	-2.72733	0.00824668	0.0725962	-2.65353	-0.535891	-2.31972	0.0235854	0.221951	-3.45171
ENSG00000000938	FGR	2268	FGR proto-oncogene, Src family tyrosine kinase [Source:HGNC Symbol;Acc:HGNC:3697]	3.04217	14.7241	5.58318e-06	0.000215826	1.15274	5.04268	4.09115e-06	0.000140782	4.02968	0.213176	0.931659	0.355043	0.589679	-6.09838	0.93956	4.2097	8.21154e-05	0.00901729	1.29407
ENSG00000162144	CYB561A3	220002	cytochrome b561 family member A3 [Source:HGNC Symbol;Acc:HGNC:23014]	4.2556	13.1176	1.70561e-05	0.000495092	-0.273607	-5.04108	4.11551e-06	0.000141457	3.90367	-0.184341	-3.3913	0.0012015	0.0260144	-1.43722	-0.0892665	-1.66711	0.10042	0.445594	-5.23163
ENSG00000102882	MAPK3	5595	mitogen-activated protein kinase 3 [Source:HGNC Symbol;Acc:HGNC:6877]	5.69164	14.0988	8.58261e-06	0.000301017	-0.244922	-5.03944	4.14083e-06	0.000142164	3.79285	-0.196773	-4.04181	0.000145864	0.00812838	0.427875	-0.048149	-1.00608	0.318198	0.715935	-6.22978
ENSG00000152804	HHEX	3087	hematopoietically expressed homeobox [Source:HGNC Symbol;Acc:HGNC:4901]	2.96344	12.872	2.03032e-05	0.000562556	-0.910036	-5.0377	4.16782e-06	0.000142896	4.0197	-0.567508	-3.13926	0.00257036	0.0386382	-1.96781	-0.342528	-1.91789	0.0596266	0.348493	-4.61213
ENSG00000167470	MIDN	90007	midnolin [Source:HGNC Symbol;Acc:HGNC:16298]	6.42997	13.2141	1.59317e-05	0.000470685	0.772825	5.03744	4.17174e-06	0.000142896	3.74863	0.267244	1.73868	0.0869392	0.26749	-5.42949	0.505581	3.35671	0.00133637	0.0450013	-1.58747
ENSG00000197081	IGF2R	3482	insulin like growth factor 2 receptor [Source:HGNC Symbol;Acc:HGNC:5467]	7.31287	12.8143	2.11539e-05	0.000580206	0.299393	5.03441	4.2191e-06	0.000144188	3.70614	0.128009	2.14845	0.0355007	0.162176	-4.71224	0.171384	2.93087	0.00469383	0.0924193	-2.7805
ENSG00000140463	BBS4	585	Bardet-Biedl syndrome 4 [Source:HGNC Symbol;Acc:HGNC:969]	3.94352	13.8186	1.04264e-05	0.000343738	-0.264918	-5.03338	4.23545e-06	0.000144252	3.909	-0.0675495	-1.28125	0.204766	0.434965	-5.863	-0.197369	-3.79587	0.000331265	0.0196301	-0.0920291
ENSG00000130921	C12orf65	91574	chromosome 12 open reading frame 65 [Source:HGNC Symbol;Acc:HGNC:26784]	3.50603	15.7139	2.85976e-06	0.00013041	-0.338766	-5.03352	4.23321e-06	0.000144252	3.95725	-0.0312071	-0.462885	0.64503	0.810023	-6.48994	-0.307559	-4.61918	1.93399e-05	0.004279	2.62341
ENSG00000176971	FIBIN	387758	fin bud initiation factor homolog [Source:HGNC Symbol;Acc:HGNC:33747]	4.1612	15.059	4.44508e-06	0.000181877	0.701555	5.02673	4.34162e-06	0.000147237	3.86364	0.628354	4.48773	3.09648e-05	0.00331501	2.02937	0.0732017	0.534156	0.5951	0.876833	-6.4328
ENSG00000163993	S100P	6286	S100 calcium binding protein P [Source:HGNC Symbol;Acc:HGNC:10504]	-1.21188	16.8989	1.30726e-06	7.24605e-05	1.9579	5.02652	4.34504e-06	0.000147237	3.85556	0.108963	0.281651	0.779128	0.89037	-5.69661	1.84894	5.00394	4.72599e-06	0.00180975	3.53884
ENSG00000113721	PDGFRB	5159	platelet derived growth factor receptor beta [Source:HGNC Symbol;Acc:HGNC:8804]	7.08106	15.3146	3.73934e-06	0.000159256	0.422711	5.02199	4.41891e-06	0.000149389	3.66967	0.387177	4.59018	2.14666e-05	0.00274012	2.19924	0.0355344	0.429461	0.669042	0.906934	-6.71873
ENSG00000163421	PROK2	60675	prokineticin 2 [Source:HGNC Symbol;Acc:HGNC:18455]	-0.123703	18.1322	5.90486e-07	4.19441e-05	1.85808	5.02185	4.42129e-06	0.000149389	4.03348	-0.0178924	-0.0486453	0.961355	0.982505	-5.96257	1.87597	5.36492	1.21412e-06	0.000843363	5.06088
ENSG00000146409	SLC18B1	116843	solute carrier family 18 member B1 [Source:HGNC Symbol;Acc:HGNC:21573]	3.09548	12.5588	2.53902e-05	0.000664662	-0.443942	-5.01809	4.48353e-06	0.000150979	3.94787	-0.232444	-2.62515	0.0108395	0.0843845	-3.26856	-0.211498	-2.40962	0.0188805	0.196045	-3.6376
ENSG00000107105	ELAVL2	1993	ELAV like RNA binding protein 2 [Source:HGNC Symbol;Acc:HGNC:3313]	-1.60428	13.2985	1.50107e-05	0.000451514	-1.56831	-5.01827	4.48059e-06	0.000150979	3.53014	-0.452182	-1.44857	0.152381	0.367773	-4.66189	-1.11613	-3.54803	0.000736337	0.0316456	-0.792112
ENSG00000081320	STK17B	9262	serine/threonine kinase 17b [Source:HGNC Symbol;Acc:HGNC:11396]	5.48189	13.5962	1.21783e-05	0.00038797	0.804525	5.01859	4.47527e-06	0.000150979	3.72782	0.223916	1.39415	0.168135	0.389274	-5.89188	0.580609	3.68934	0.000468639	0.024344	-0.557417
ENSG00000117115	PADI2	11240	peptidyl arginine deiminase 2 [Source:HGNC Symbol;Acc:HGNC:18341]	1.99761	13.4747	1.32611e-05	0.000413892	1.21188	5.01638	4.5123e-06	0.000151777	4.02581	0.366161	1.51329	0.135171	0.344079	-5.20955	0.845719	3.59799	0.00062832	0.0286129	-0.478692
ENSG00000135148	TRAFD1	10906	TRAF-type zinc finger domain containing 1 [Source:HGNC Symbol;Acc:HGNC:24808]	4.44181	12.7872	2.15662e-05	0.000587738	-0.187823	-5.0152	4.53204e-06	0.000152269	3.79411	-0.118626	-3.16227	0.00240143	0.0375252	-2.0988	-0.0691968	-1.87324	0.0656412	0.363485	-4.90788
ENSG00000138185	ENTPD1	953	ectonucleoside triphosphate diphosphohydrolase 1 [Source:HGNC Symbol;Acc:HGNC:3363]	5.08558	14.0439	8.91535e-06	0.000308566	0.368094	5.01466	4.54113e-06	0.000152403	3.7397	0.298966	4.06408	0.000135251	0.00779886	0.539073	0.0691284	0.958304	0.341546	0.735465	-6.2309
ENSG00000068971	PPP2R5B	5526	protein phosphatase 2 regulatory subunit B'beta [Source:HGNC Symbol;Acc:HGNC:9310]	4.2464	12.5965	2.47137e-05	0.000653252	0.276497	5.01412	4.5503e-06	0.00015254	3.80793	0.13136	2.37767	0.0204467	0.119244	-4.01115	0.145137	2.67376	0.00952548	0.136393	-3.21447
ENSG00000014216	CAPN1	823	calpain 1 [Source:HGNC Symbol;Acc:HGNC:1476]	6.08352	13.9579	9.46341e-06	0.000319582	-0.209695	-5.01221	4.58279e-06	0.000153283	3.67615	-0.16871	-4.02573	0.000154025	0.00838139	0.356166	-0.0409846	-0.994542	0.323736	0.720756	-6.2645
ENSG00000131791	PRKAB2	5565	protein kinase AMP-activated non-catalytic subunit beta 2 [Source:HGNC Symbol;Acc:HGNC:9379]	5.98528	18.3881	5.01969e-07	3.68386e-05	-0.545278	-5.01191	4.58785e-06	0.000153283	3.68122	0.0368807	0.338288	0.736263	0.863924	-6.8252	-0.582159	-5.42979	9.47923e-07	0.00076523	5.34895
ENSG00000120860	WASHC3	51019	WASH complex subunit 3 [Source:HGNC Symbol;Acc:HGNC:24256]	4.67061	12.5449	2.56446e-05	0.000669254	-0.284496	-5.01047	4.61255e-06	0.000153936	3.75859	-0.141123	-2.48116	0.0157564	0.103629	-3.8285	-0.143373	-2.55896	0.0128943	0.160944	-3.52741
ENSG00000183475	ASB7	140460	ankyrin repeat and SOCS box containing 7 [Source:HGNC Symbol;Acc:HGNC:17182]	3.57299	12.547	2.56054e-05	0.000669123	-0.281068	-5.00968	4.62612e-06	0.000154044	3.86402	-0.15489	-2.75702	0.00760787	0.069791	-3.03271	-0.126178	-2.27371	0.0263757	0.234941	-4.00982
ENSG00000164318	EGFLAM	133584	EGF like, fibronectin type III and laminin G domains [Source:HGNC Symbol;Acc:HGNC:26810]	4.03807	15.3181	3.73055e-06	0.000159183	0.537894	5.00933	4.63217e-06	0.000154074	3.81263	0.496274	4.60845	2.01021e-05	0.00263346	2.45303	0.0416201	0.394601	0.69446	0.91455	-6.48001
ENSG00000105618	PRPF31	26121	pre-mRNA processing factor 31 [Source:HGNC Symbol;Acc:HGNC:15446]	4.42551	13.4599	1.33994e-05	0.000415605	-0.201652	-5.0052	4.70386e-06	0.000156111	3.75833	-0.151821	-3.76227	0.000369779	0.0138122	-0.354003	-0.049831	-1.25475	0.21417	0.61837	-5.83571
ENSG00000232859	LYRM9	201229	LYR motif containing 9 [Source:HGNC Symbol;Acc:HGNC:27314]	3.29929	12.6324	2.40873e-05	0.000640055	-0.331202	-5.00417	4.72193e-06	0.000156537	3.87498	-0.140624	-2.12186	0.0377591	0.167795	-4.39437	-0.190578	-2.90843	0.00500077	0.0953211	-2.49855
ENSG00000116863	ADPRHL2	54936	ADP-ribosylhydrolase like 2 [Source:HGNC Symbol;Acc:HGNC:21304]	2.44435	12.4842	2.67847e-05	0.000691471	-0.362509	-5.00261	4.74937e-06	0.000157271	3.9538	-0.186049	-2.56507	0.0126911	0.0925689	-3.29805	-0.17646	-2.45731	0.016742	0.185179	-3.4292
ENSG00000065150	IPO5	3843	importin 5 [Source:HGNC Symbol;Acc:HGNC:6402]	7.44614	15.0055	4.60942e-06	0.000186556	-0.199483	-5.00199	4.76031e-06	0.000157459	3.58526	-0.179839	-4.50136	2.94977e-05	0.00323912	1.88089	-0.019644	-0.500469	0.618476	0.886986	-6.69967
ENSG00000185515	BRCC3	79184	BRCA1/BRCA2-containing complex subunit 3 [Source:HGNC Symbol;Acc:HGNC:24185]	3.77527	12.4807	2.68522e-05	0.000692017	-0.279174	-5.00041	4.78841e-06	0.000158214	3.80898	-0.143682	-2.56987	0.0125332	0.0918438	-3.51015	-0.135491	-2.45476	0.0168508	0.185794	-3.65098
ENSG00000036549	NA	26009	zinc finger ZZ-type containing 3 [Source:NCBI gene;Acc:26009]	5.62964	12.5305	2.59094e-05	0.000674705	-0.215321	-4.99959	4.80306e-06	0.000158321	3.65378	-0.122029	-2.8284	0.00625319	0.0625088	-3.0781	-0.0932917	-2.19894	0.0315339	0.257909	-4.39425
ENSG00000038295	TLL1	7092	tolloid like 1 [Source:HGNC Symbol;Acc:HGNC:11843]	3.40201	12.4745	2.69731e-05	0.000693936	-1.00497	-4.99942	4.80611e-06	0.000158321	3.84858	-0.554052	-2.75486	0.00765263	0.0699594	-3.00824	-0.450914	-2.25112	0.0278494	0.241741	-4.0195
ENSG00000139160	ETFBKMT	254013	electron transfer flavoprotein subunit beta lysine methyltransferase [Source:HGNC Symbol;Acc:HGNC:28739]	3.04892	12.5841	2.49347e-05	0.00065619	-0.303294	-4.99933	4.80757e-06	0.000158321	3.88473	-0.131349	-2.16239	0.0343635	0.159055	-4.26951	-0.171945	-2.86302	0.00567964	0.103128	-2.575
ENSG00000138767	CNOT6L	246175	CCR4-NOT transcription complex subunit 6 like [Source:HGNC Symbol;Acc:HGNC:18042]	6.2375	12.7011	2.29327e-05	0.000617096	0.294823	4.99634	4.86145e-06	0.000159435	3.61075	0.186576	3.15564	0.00244901	0.0378337	-2.25354	0.108247	1.86545	0.066742	0.36648	-5.07073
ENSG00000198858	R3HDM4	91300	R3H domain containing 4 [Source:HGNC Symbol;Acc:HGNC:28270]	4.36349	15.0096	4.59671e-06	0.000186294	0.541967	4.9954	4.87839e-06	0.000159773	3.72568	0.07242	0.666471	0.507526	0.714792	-6.52111	0.469547	4.40723	4.11881e-05	0.00627677	1.82047
ENSG00000150347	ARID5B	84159	AT-rich interaction domain 5B [Source:HGNC Symbol;Acc:HGNC:17362]	7.51457	13.3215	1.47699e-05	0.000447425	0.691508	4.99506	4.88459e-06	0.0001598	3.55696	0.204678	1.47568	0.144975	0.357901	-5.8854	0.486831	3.57884	0.000667798	0.0298599	-0.979749
ENSG00000010244	ZNF207	7756	zinc finger protein 207 [Source:HGNC Symbol;Acc:HGNC:12998]	6.9724	12.7222	2.2589e-05	0.000609494	0.202848	4.99339	4.915e-06	0.000160619	3.57009	0.080186	1.97021	0.0531805	0.202676	-5.04395	0.122662	3.07011	0.00314754	0.0728226	-2.40037
ENSG00000102974	CTCF	10664	CCCTC-binding factor [Source:HGNC Symbol;Acc:HGNC:13723]	5.39013	12.4755	2.69527e-05	0.000693936	-0.186689	-4.99224	4.93591e-06	0.000161126	3.64142	-0.103503	-2.76289	0.00748708	0.0691716	-3.22487	-0.0831861	-2.25787	0.0274016	0.239967	-4.25532
ENSG00000167487	KLHL26	55295	kelch like family member 26 [Source:HGNC Symbol;Acc:HGNC:25623]	3.13102	12.7645	2.19178e-05	0.000595321	0.335069	4.99143	4.95091e-06	0.00016144	3.84676	0.219208	3.25871	0.00180021	0.0322364	-1.65325	0.115862	1.75389	0.0842776	0.411784	-4.91243
ENSG00000140526	ABHD2	11057	abhydrolase domain containing 2 [Source:HGNC Symbol;Acc:HGNC:18717]	7.96331	12.6681	2.34793e-05	0.000627283	0.44305	4.98962	4.9842e-06	0.000162346	3.52633	0.280409	3.15182	0.00247679	0.0379894	-2.33243	0.16264	1.86314	0.0670704	0.367649	-5.14711
ENSG00000196123	KIAA0895L	653319	KIAA0895 like [Source:HGNC Symbol;Acc:HGNC:34408]	2.81409	12.4526	2.74002e-05	0.0007019	0.415105	4.98933	4.98959e-06	0.000162346	3.87317	0.224409	2.69221	0.00906597	0.0764084	-3.06353	0.190697	2.33035	0.0229796	0.21887	-3.76956
ENSG00000206172	HBA1	3039	hemoglobin subunit alpha 1 [Source:HGNC Symbol;Acc:HGNC:4823]	1.74268	13.1818	1.62995e-05	0.000479184	2.15832	4.98857	5.00366e-06	0.00016258	3.94087	1.57064	3.60647	0.000611549	0.0181152	-0.488399	0.587681	1.42367	0.15944	0.545107	-5.19901
ENSG00000173349	SFT2D3	84826	SFT2 domain containing 3 [Source:HGNC Symbol;Acc:HGNC:28767]	3.04835	12.4402	2.7645e-05	0.000706958	-0.362737	-4.98836	5.00764e-06	0.00016258	3.84647	-0.171653	-2.35792	0.021472	0.122558	-3.86287	-0.191084	-2.65134	0.0101124	0.14143	-3.08551
ENSG00000115165	CYTIP	9595	cytohesin 1 interacting protein [Source:HGNC Symbol;Acc:HGNC:9506]	3.13889	12.9296	1.94877e-05	0.000545016	1.03736	4.98462	5.0776e-06	0.000164672	3.8161	0.365118	1.75024	0.0849089	0.264427	-5.05109	0.672243	3.3027	0.00157585	0.0489285	-1.44671
ENSG00000075407	ZNF37A	7587	zinc finger protein 37A [Source:HGNC Symbol;Acc:HGNC:13102]	5.09215	12.6905	2.31062e-05	0.000620646	-0.219997	-4.98383	5.09259e-06	0.000164979	3.63069	-0.0854239	-1.93173	0.0578607	0.212942	-4.99727	-0.134574	-3.09342	0.00294066	0.0696837	-2.22977
ENSG00000164284	GRPEL2	134266	GrpE like 2, mitochondrial [Source:HGNC Symbol;Acc:HGNC:21060]	4.55408	12.3976	2.85047e-05	0.000722755	-0.246292	-4.98148	5.13714e-06	0.000166242	3.66256	-0.128738	-2.59942	0.0116	0.0877832	-3.54542	-0.117554	-2.41204	0.018766	0.19585	-3.85021
ENSG00000110172	CHORDC1	26973	cysteine and histidine rich domain containing 1 [Source:HGNC Symbol;Acc:HGNC:14525]	5.31768	13.7973	1.05827e-05	0.000347739	0.334949	4.97936	5.17781e-06	0.000167377	3.59888	0.0770887	1.14399	0.256926	0.495712	-6.1872	0.25786	3.89761	0.000236706	0.0160321	0.0991044
ENSG00000119231	SENP5	205564	SUMO specific peptidase 5 [Source:HGNC Symbol;Acc:HGNC:28407]	5.57752	12.5035	2.64173e-05	0.000684353	0.190648	4.97774	5.20894e-06	0.000167657	3.57792	0.114804	2.99176	0.00394667	0.0487696	-2.65409	0.0758431	2.01265	0.0483988	0.314343	-4.75899
ENSG00000081985	IL12RB2	3595	interleukin 12 receptor subunit beta 2 [Source:HGNC Symbol;Acc:HGNC:5972]	1.3918	12.3673	2.9132e-05	0.000734298	-0.900095	-4.97829	5.19849e-06	0.000167657	3.92101	-0.426156	-2.35711	0.021515	0.122684	-3.58121	-0.473939	-2.62991	0.0107039	0.145349	-2.8895
ENSG00000155926	SLA	6503	Src like adaptor [Source:HGNC Symbol;Acc:HGNC:10902]	3.81786	12.555	2.54594e-05	0.00066589	1.27783	4.97784	5.20708e-06	0.000167657	3.72498	0.549546	2.13567	0.0365709	0.164524	-4.45098	0.728283	2.90374	0.00506717	0.0961974	-2.59433
ENSG00000000457	SCYL3	57147	SCY1 like pseudokinase 3 [Source:HGNC Symbol;Acc:HGNC:19285]	3.97952	12.4858	2.67537e-05	0.000691364	-0.306297	-4.97633	5.23627e-06	0.000168355	3.70067	-0.184211	-2.98859	0.00398259	0.0489531	-2.50581	-0.122086	-2.00765	0.0489422	0.316282	-4.59974
ENSG00000180917	CMTR2	55783	cap methyltransferase 2 [Source:HGNC Symbol;Acc:HGNC:25635]	4.17567	13.6347	1.18549e-05	0.000379929	-0.251824	-4.97424	5.27714e-06	0.000169454	3.67343	-0.199573	-3.93664	0.000207816	0.0100931	0.218443	-0.0522511	-1.04497	0.300001	0.702637	-6.03303
ENSG00000182870	GALNT9	50614	polypeptide N-acetylgalactosaminyltransferase 9 [Source:HGNC Symbol;Acc:HGNC:4131]	1.12796	12.3429	2.96477e-05	0.000742285	-2.26124	-4.974	5.28177e-06	0.000169454	3.90716	-1.27538	-2.81895	0.0064187	0.0633576	-2.52198	-0.985861	-2.14075	0.0361418	0.275449	-3.87855
ENSG00000205302	SNX2	6643	sorting nexin 2 [Source:HGNC Symbol;Acc:HGNC:11173]	4.95725	15.1024	4.31613e-06	0.000178557	-0.299931	-4.97089	5.34315e-06	0.000171239	3.59282	-0.276726	-4.57935	2.23179e-05	0.00280089	2.2692	-0.0232049	-0.390169	0.697718	0.915769	-6.59412
ENSG00000149346	SLX4IP	128710	SLX4 interacting protein [Source:HGNC Symbol;Acc:HGNC:16225]	3.31073	12.333	2.98597e-05	0.000745033	-0.264204	-4.96991	5.36258e-06	0.000171677	3.75323	-0.129305	-2.42923	0.017973	0.111399	-3.75178	-0.134899	-2.56212	0.0127889	0.160569	-3.33376
ENSG00000072364	AFF4	27125	AF4/FMR2 family member 4 [Source:HGNC Symbol;Acc:HGNC:17869]	7.56015	13.8865	9.94529e-06	0.000331363	0.307773	4.96851	5.39053e-06	0.000172203	3.46094	0.0662425	1.06741	0.28983	0.529438	-6.39527	0.24153	3.96491	0.000189042	0.0141516	0.211432
ENSG00000153767	GTF2E1	2960	general transcription factor IIE subunit 1 [Source:HGNC Symbol;Acc:HGNC:4650]	3.30385	13.3446	1.45308e-05	0.000441526	-0.279871	-4.96799	5.40082e-06	0.000172347	3.74672	-0.074572	-1.32174	0.191	0.41856	-5.70011	-0.205299	-3.68105	0.000481359	0.0247137	-0.360738
ENSG00000157470	FAM81A	145773	family with sequence similarity 81 member A [Source:HGNC Symbol;Acc:HGNC:28379]	2.01075	12.4281	2.78864e-05	0.000712222	-0.629117	-4.96347	5.49224e-06	0.000175078	3.84643	-0.381218	-3.00688	0.00377902	0.0476469	-2.15599	-0.247899	-1.9696	0.0532524	0.330325	-4.33059
ENSG00000102606	ARHGEF7	8874	Rho guanine nucleotide exchange factor 7 [Source:HGNC Symbol;Acc:HGNC:15607]	6.42142	12.3853	2.87573e-05	0.000727631	0.25473	4.96166	5.52924e-06	0.000176069	3.47813	0.149541	2.90717	0.00501859	0.0556836	-2.9235	0.105189	2.08327	0.0412602	0.290969	-4.67435
ENSG00000267508	ZNF285	26974	zinc finger protein 285 [Source:HGNC Symbol;Acc:HGNC:13079]	2.42223	12.4569	2.73147e-05	0.000700311	-0.430991	-4.95844	5.5955e-06	0.0001778	3.7993	-0.175308	-2.01466	0.0481821	0.191848	-4.44189	-0.255683	-2.96861	0.0042166	0.0861461	-2.21804
ENSG00000119121	TRPM6	140803	transient receptor potential cation channel subfamily M member 6 [Source:HGNC Symbol;Acc:HGNC:17995]	1.45102	13.5212	1.28354e-05	0.000404409	0.906442	4.9573	5.61913e-06	0.000178361	3.84586	0.231559	1.26461	0.210635	0.442343	-5.42436	0.674883	3.78378	0.000344665	0.0201464	0.107751
ENSG00000198730	CTR9	9646	CTR9 homolog, Paf1/RNA polymerase II complex component [Source:HGNC Symbol;Acc:HGNC:16850]	5.51714	14.0647	8.78759e-06	0.00030556	-0.194696	-4.95423	5.68346e-06	0.000180211	3.49763	-0.164755	-4.18539	8.93022e-05	0.00617805	0.906851	-0.0299405	-0.773262	0.442238	0.80613	-6.41971
ENSG00000211460	TSN	7247	translin [Source:HGNC Symbol;Acc:HGNC:12379]	5.80235	14.2571	7.69298e-06	0.000277179	-0.208669	-4.95238	5.72258e-06	0.000181259	3.47468	-0.180346	-4.27297	6.59389e-05	0.00514237	1.17927	-0.0283232	-0.682499	0.497407	0.83401	-6.50664
ENSG00000100918	REC8	9985	REC8 meiotic recombination protein [Source:HGNC Symbol;Acc:HGNC:16879]	2.41259	12.8264	2.09727e-05	0.000577193	-1.11902	-4.95093	5.7535e-06	0.00018171	3.77421	-0.787478	-3.48907	0.000886558	0.0224222	-0.89857	-0.331544	-1.46593	0.147603	0.526337	-5.19955
ENSG00000137463	MGARP	84709	mitochondria localized glutamic acid rich protein [Source:HGNC Symbol;Acc:HGNC:29969]	0.140996	12.2722	3.11975e-05	0.000768209	-1.12444	-4.95104	5.75104e-06	0.00018171	3.75938	-0.649104	-2.86284	0.00568239	0.0593115	-2.28518	-0.475333	-2.0871	0.0409005	0.289945	-3.8259
ENSG00000237440	NA	100129842	zinc finger protein 737 [Source:NCBI gene;Acc:100129842]	4.16086	13.672	1.15496e-05	0.000372796	-0.37945	-4.95085	5.75505e-06	0.00018171	3.59287	-0.084075	-1.09497	0.27767	0.516582	-6.11029	-0.295375	-3.89903	0.000235592	0.0160321	0.205132
ENSG00000112406	HECA	51696	hdc homolog, cell cycle regulator [Source:HGNC Symbol;Acc:HGNC:21041]	6.391	12.6154	2.43823e-05	0.000645633	0.255836	4.95008	5.77157e-06	0.000182039	3.4377	0.0947375	1.8296	0.0720081	0.240099	-5.26992	0.161099	3.16919	0.00235264	0.0622695	-2.10643
ENSG00000185630	PBX1	5087	PBX homeobox 1 [Source:HGNC Symbol;Acc:HGNC:8632]	7.66287	12.8246	2.09986e-05	0.000577193	-0.294949	-4.94951	5.78381e-06	0.000182041	3.38974	-0.0978238	-1.63848	0.106271	0.299906	-5.64377	-0.197126	-3.36174	0.0013159	0.0445164	-1.61659
ENSG00000160999	SH2B2	10603	SH2B adaptor protein 2 [Source:HGNC Symbol;Acc:HGNC:17381]	0.604292	20.5614	1.30521e-07	1.40235e-05	1.05051	4.94956	5.78257e-06	0.000182041	3.81345	-0.186904	-0.882125	0.381038	0.612012	-5.66268	1.23741	5.98525	1.10046e-07	0.000257855	7.23407
ENSG00000087903	RFX2	5990	regulatory factor X2 [Source:HGNC Symbol;Acc:HGNC:9983]	3.59454	30.0646	6.52363e-10	4.27988e-07	0.59477	4.94848	5.8058e-06	0.00018254	3.63568	-0.306122	-2.54789	0.0132705	0.0945967	-3.54625	0.900892	7.62729	1.5355e-10	4.5864e-06	13.8208
ENSG00000166477	LEO1	123169	LEO1 homolog, Paf1/RNA polymerase II complex component [Source:HGNC Symbol;Acc:HGNC:30401]	2.91238	12.7099	2.27889e-05	0.00061378	-0.315921	-4.94735	5.8302e-06	0.000182923	3.71303	-0.217315	-3.39963	0.001171	0.0256644	-1.22691	-0.0986054	-1.56064	0.123582	0.490461	-5.17153
ENSG00000196116	TDRD7	23424	tudor domain containing 7 [Source:HGNC Symbol;Acc:HGNC:30831]	4.14309	12.6257	2.42023e-05	0.000641435	-0.208248	-4.94739	5.82938e-06	0.000182923	3.58246	-0.140065	-3.32274	0.00148259	0.0290383	-1.61526	-0.0681829	-1.63906	0.106149	0.456534	-5.25491
ENSG00000177946	CENPBD1	92806	CENPB DNA-binding domain containing 1 [Source:HGNC Symbol;Acc:HGNC:28272]	2.53161	12.2185	3.24315e-05	0.000795317	-0.357066	-4.94643	5.85015e-06	0.000183356	3.7479	-0.192558	-2.66515	0.00974713	0.0796326	-3.08199	-0.164508	-2.30131	0.024669	0.22742	-3.77844
ENSG00000097007	ABL1	25	ABL proto-oncogene 1, non-receptor tyrosine kinase [Source:HGNC Symbol;Acc:HGNC:76]	6.38076	13.4214	1.37674e-05	0.000425691	0.395873	4.94387	5.90581e-06	0.000184906	3.41579	0.0989373	1.23335	0.221995	0.455754	-6.15383	0.296936	3.77169	0.000358569	0.0206349	-0.349889
ENSG00000163322	ABRAXAS1	84142	abraxas 1, BRCA1 A complex subunit [Source:HGNC Symbol;Acc:HGNC:25829]	4.01894	12.7686	2.18539e-05	0.000594493	-0.328094	-4.94086	5.97189e-06	0.000186584	3.56884	-0.10813	-1.62541	0.10903	0.304899	-5.39339	-0.219964	-3.35563	0.0013408	0.0450489	-1.40124
ENSG00000185386	MAPK11	5600	mitogen-activated protein kinase 11 [Source:HGNC Symbol;Acc:HGNC:6873]	2.56623	12.1956	3.2972e-05	0.000804678	0.380262	4.93934	6.00566e-06	0.000187443	3.72119	0.200249	2.59624	0.0116975	0.0880734	-3.24581	0.180013	2.37624	0.0205194	0.205944	-3.62911
ENSG00000132669	RIN2	54453	Ras and Rab interactor 2 [Source:HGNC Symbol;Acc:HGNC:18750]	6.35171	12.2895	3.08108e-05	0.000759313	-0.229227	-4.93837	6.02727e-06	0.000187921	3.39795	-0.100738	-2.16628	0.0340526	0.15806	-4.63136	-0.128489	-2.81144	0.00655315	0.110212	-3.04126
ENSG00000183963	SMTN	6525	smoothelin [Source:HGNC Symbol;Acc:HGNC:11126]	6.27416	16.6954	1.49333e-06	8.04271e-05	0.436848	4.93735	6.04994e-06	0.000188431	3.39742	0.454453	5.12494	3.00765e-06	0.000869219	4.12797	-0.0176052	-0.202492	0.84018	0.961184	-6.7507
ENSG00000100599	RIN3	79890	Ras and Rab interactor 3 [Source:HGNC Symbol;Acc:HGNC:18751]	4.98833	12.9379	1.93733e-05	0.000542834	0.423916	4.93648	6.06961e-06	0.000188651	3.46963	0.310486	3.60762	0.000609311	0.0181152	-0.871667	0.11343	1.34299	0.184057	0.582512	-5.78357
ENSG00000163606	CD200R1	131450	CD200 receptor 1 [Source:HGNC Symbol;Acc:HGNC:24235]	1.78783	12.1941	3.30069e-05	0.000804803	-0.857006	-4.93669	6.06478e-06	0.000188651	3.76307	-0.484671	-2.79075	0.00693716	0.066032	-2.66917	-0.372335	-2.15807	0.0347129	0.26994	-3.94778
ENSG00000148337	CIZ1	25792	CDKN1A interacting zinc finger protein 1 [Source:HGNC Symbol;Acc:HGNC:16744]	6.09968	12.1897	3.31128e-05	0.000805455	-0.179658	-4.93412	6.12277e-06	0.000189908	3.39421	-0.0863862	-2.36821	0.0209321	0.120886	-4.19206	-0.0932721	-2.60189	0.0115249	0.15178	-3.53716
ENSG00000054967	RELT	84957	RELT TNF receptor [Source:HGNC Symbol;Acc:HGNC:13764]	2.34846	14.3855	7.04175e-06	0.000257757	0.863426	4.93253	6.15891e-06	0.00019083	3.70829	0.136945	0.78168	0.437309	0.659863	-6.08291	0.726481	4.24731	7.20877e-05	0.00844387	1.478
ENSG00000100647	SUSD6	9766	sushi domain containing 6 [Source:HGNC Symbol;Acc:HGNC:19956]	6.02352	12.8959	1.99602e-05	0.000555113	0.414741	4.93165	6.17896e-06	0.000191253	3.38935	0.127486	1.51311	0.135216	0.344107	-5.75724	0.287255	3.473	0.00093228	0.0369314	-1.22774
ENSG00000009954	BAZ1B	9031	bromodomain adjacent to zinc finger domain 1B [Source:HGNC Symbol;Acc:HGNC:961]	6.69303	12.205	3.27488e-05	0.00080244	-0.148234	-4.93095	6.19503e-06	0.000191552	3.35686	-0.0851853	-2.82851	0.00625129	0.0625088	-3.1372	-0.0630486	-2.13074	0.0369914	0.277962	-4.59315
ENSG00000115325	DOK1	1796	docking protein 1 [Source:HGNC Symbol;Acc:HGNC:2990]	2.38411	13.4532	1.34629e-05	0.000416709	-0.605909	-4.93038	6.20809e-06	0.000191757	3.70259	-0.483329	-3.93268	0.000210587	0.0101452	0.429399	-0.12258	-1.00519	0.318623	0.716222	-5.74879
ENSG00000181191	PJA1	64219	praja ring finger ubiquitin ligase 1 [Source:HGNC Symbol;Acc:HGNC:16648]	3.74874	13.3113	1.48764e-05	0.000448832	-0.384336	-4.9241	6.35374e-06	0.000196054	3.53811	-0.302377	-3.86954	0.000259825	0.0115144	0.0570718	-0.081959	-1.06248	0.292046	0.695905	-5.95148
ENSG00000172824	CES4A	283848	carboxylesterase 4A [Source:HGNC Symbol;Acc:HGNC:26741]	2.05771	12.2913	3.07707e-05	0.000759313	0.563663	4.9229	6.38198e-06	0.000196676	3.70435	0.350612	3.05523	0.00328663	0.0441864	-2.03164	0.213051	1.89327	0.0628827	0.357412	-4.47626
ENSG00000176845	METRNL	284207	meteorin like, glial cell differentiation regulator [Source:HGNC Symbol;Acc:HGNC:27584]	4.56389	12.7981	2.13988e-05	0.000584777	0.522905	4.92261	6.38894e-06	0.000196676	3.45188	0.164769	1.54829	0.126524	0.331533	-5.58284	0.358136	3.42894	0.00106943	0.0396313	-1.2532
ENSG00000187944	C2orf66	401027	chromosome 2 open reading frame 66 [Source:HGNC Symbol;Acc:HGNC:33809]	-1.88545	14.4457	6.75639e-06	0.00025038	1.50416	4.92241	6.39365e-06	0.000196676	3.19296	0.232134	0.760278	0.449904	0.669766	-5.28423	1.27203	4.28335	6.35987e-05	0.00799966	1.04077
ENSG00000205476	CCDC85C	317762	coiled-coil domain containing 85C [Source:HGNC Symbol;Acc:HGNC:35459]	4.20397	12.0889	3.56177e-05	0.000851774	-0.510445	-4.922	6.40326e-06	0.000196768	3.4874	-0.257387	-2.47823	0.0158748	0.103926	-3.77708	-0.253059	-2.46487	0.0164237	0.18325	-3.68249
ENSG00000172840	PDP2	57546	pyruvate dehyrogenase phosphatase catalytic subunit 2 [Source:HGNC Symbol;Acc:HGNC:30263]	3.57451	12.1225	3.47609e-05	0.000835969	-0.693728	-4.91948	6.46314e-06	0.000198201	3.54325	-0.395411	-2.80142	0.00673676	0.0650567	-2.92374	-0.298317	-2.13403	0.03671	0.277032	-4.29122
ENSG00000180938	ZNF572	137209	zinc finger protein 572 [Source:HGNC Symbol;Acc:HGNC:26758]	1.34977	12.3063	3.04395e-05	0.000753271	-0.481598	-4.91793	6.50027e-06	0.000199135	3.71438	-0.187934	-1.91719	0.059718	0.21676	-4.41831	-0.293664	-3.02116	0.00362694	0.0788451	-1.95255
ENSG00000145050	MANF	7873	mesencephalic astrocyte derived neurotrophic factor [Source:HGNC Symbol;Acc:HGNC:15461]	4.3103	12.5097	2.62991e-05	0.000682475	-0.397058	-4.91656	6.53344e-06	0.000199946	3.45575	-0.270155	-3.34042	0.00140468	0.0282003	-1.58576	-0.126903	-1.58973	0.116865	0.477262	-5.35408
ENSG00000136141	LRCH1	23143	leucine rich repeats and calponin homology domain containing 1 [Source:HGNC Symbol;Acc:HGNC:20309]	5.31489	13.9555	9.4797e-06	0.000319582	0.266833	4.9141	6.5931e-06	0.000201154	3.36604	0.228773	4.20433	8.36532e-05	0.00590695	0.981951	0.0380599	0.712531	0.478748	0.824191	-6.45065
ENSG00000176597	B3GNT5	84002	UDP-GlcNAc:betaGal beta-1,3-N-acetylglucosaminyltransferase 5 [Source:HGNC Symbol;Acc:HGNC:15684]	3.45314	14.2688	7.63159e-06	0.000276017	0.864749	4.91411	6.59274e-06	0.000201154	3.52679	0.136557	0.774895	0.441279	0.662877	-6.30839	0.728192	4.22876	7.68772e-05	0.00879787	1.31318
ENSG00000167995	BEST1	7439	bestrophin 1 [Source:HGNC Symbol;Acc:HGNC:12703]	2.68766	15.193	4.05932e-06	0.000170257	0.783367	4.91441	6.58551e-06	0.000201154	3.61575	0.067441	0.422723	0.673926	0.827187	-6.36016	0.715926	4.58201	2.21063e-05	0.00458538	2.55483
ENSG00000205177	C11orf91	100131378	chromosome 11 open reading frame 91 [Source:HGNC Symbol;Acc:HGNC:34444]	-1.44788	12.3821	2.88231e-05	0.000728357	1.47606	4.91315	6.61618e-06	0.000201652	3.30932	0.59356	1.97276	0.0528826	0.202066	-3.94589	0.882496	3.03172	0.00351803	0.0775376	-1.89634
ENSG00000186866	POFUT2	23275	protein O-fucosyltransferase 2 [Source:HGNC Symbol;Acc:HGNC:14683]	3.84538	12.363	2.92236e-05	0.000735367	0.32183	4.91263	6.62885e-06	0.000201817	3.48812	0.210533	3.20689	0.00210301	0.0350626	-1.90151	0.111297	1.72539	0.0893245	0.422623	-5.07933
ENSG00000071553	ATP6AP1	537	ATPase H+ transporting accessory protein 1 [Source:HGNC Symbol;Acc:HGNC:868]	5.82328	12.0633	3.62842e-05	0.000865633	0.211992	4.91116	6.66507e-06	0.000202111	3.32709	0.105049	2.42903	0.0179824	0.111399	-4.03968	0.106943	2.51733	0.0143612	0.171102	-3.71643
ENSG00000139832	RAB20	55647	RAB20, member RAS oncogene family [Source:HGNC Symbol;Acc:HGNC:18260]	2.1303	15.7271	2.8347e-06	0.000129537	0.651834	4.91138	6.65953e-06	0.000202111	3.65531	0.0306248	0.23052	0.818429	0.912186	-6.30076	0.62121	4.76538	1.13817e-05	0.00311891	3.19724
ENSG00000163947	ARHGEF3	50650	Rho guanine nucleotide exchange factor 3 [Source:HGNC Symbol;Acc:HGNC:683]	5.24321	13.4128	1.38501e-05	0.000426924	-0.384709	-4.90986	6.69706e-06	0.000202669	3.35582	-0.310247	-3.95351	0.000196409	0.00969675	0.175218	-0.0744619	-0.963936	0.338737	0.733278	-6.23369
ENSG00000100483	VCPKMT	79609	valosin containing protein lysine methyltransferase [Source:HGNC Symbol;Acc:HGNC:20352]	2.55387	12.0605	3.63559e-05	0.000866653	0.360743	4.90991	6.69588e-06	0.000202669	3.61639	0.193774	2.6324	0.0106336	0.0834073	-3.16469	0.166969	2.31281	0.0239869	0.224316	-3.76707
ENSG00000237441	RGL2	5863	ral guanine nucleotide dissociation stimulator like 2 [Source:HGNC Symbol;Acc:HGNC:9769]	5.23935	14.0105	9.12422e-06	0.000312895	0.226097	4.90615	6.78946e-06	0.000204664	3.34156	0.195846	4.24108	7.3663e-05	0.00552824	1.10721	0.0302507	0.667492	0.506878	0.838815	-6.47679
ENSG00000116885	OSCP1	127700	organic solute carrier partner 1 [Source:HGNC Symbol;Acc:HGNC:29971]	2.29144	12.4821	2.6826e-05	0.00069194	-0.346224	-4.90611	6.79038e-06	0.000204664	3.62866	-0.23719	-3.35883	0.00132769	0.0274062	-1.24748	-0.109034	-1.55776	0.124263	0.491266	-5.05053
ENSG00000213949	ITGA1	3672	integrin subunit alpha 1 [Source:HGNC Symbol;Acc:HGNC:6134]	7.32686	15.1287	4.23998e-06	0.000176139	0.386812	4.90335	6.85982e-06	0.00020634	3.23435	0.369307	4.67173	1.59968e-05	0.00230589	2.47336	0.0175046	0.225758	0.822115	0.956147	-6.79702
ENSG00000135378	PRRG4	79056	proline rich and Gla domain 4 [Source:HGNC Symbol;Acc:HGNC:30799]	2.24768	12.756	2.20519e-05	0.000596618	0.568566	4.90352	6.85556e-06	0.00020634	3.62434	0.415973	3.57781	0.000670002	0.0192611	-0.612856	0.152592	1.3381	0.18564	0.58468	-5.3461
ENSG00000061337	LZTS1	11178	leucine zipper tumor suppressor 1 [Source:HGNC Symbol;Acc:HGNC:13861]	2.29784	14.3776	7.08017e-06	0.000258753	0.606811	4.90244	6.8829e-06	0.000206826	3.61522	0.546194	4.39815	4.25293e-05	0.00397691	1.93293	0.0606178	0.499158	0.619394	0.88764	-6.10217
ENSG00000174705	SH3PXD2B	285590	SH3 and PX domains 2B [Source:HGNC Symbol;Acc:HGNC:29242]	4.86591	12.3124	3.0306e-05	0.000751836	0.57312	4.90191	6.89642e-06	0.000207024	3.35491	0.220296	1.88077	0.0645931	0.225679	-5.06762	0.352824	3.0712	0.00313757	0.0727044	-2.27243
ENSG00000164815	ORC5	5001	origin recognition complex subunit 5 [Source:HGNC Symbol;Acc:HGNC:8491]	3.60081	12.1	3.53325e-05	0.000846986	-0.30855	-4.90131	6.91178e-06	0.000207277	3.47739	-0.133207	-2.11314	0.0385268	0.16959	-4.46155	-0.175343	-2.81423	0.00650294	0.1098	-2.77779
ENSG00000280670	CCDC163	126661	coiled-coil domain containing 163 [Source:HGNC Symbol;Acc:HGNC:27003]	2.54628	14.5532	6.27575e-06	0.00023549	-1.01134	-4.90017	6.94093e-06	0.000207942	3.57644	-0.116777	-0.564426	0.574454	0.76334	-6.26724	-0.894568	-4.37211	4.66126e-05	0.0068247	1.87177
ENSG00000164850	GPER1	2852	G protein-coupled estrogen receptor 1 [Source:HGNC Symbol;Acc:HGNC:4485]	2.3555	12.3549	2.93938e-05	0.000737166	-0.490978	-4.89829	6.98929e-06	0.000209182	3.59527	-0.175755	-1.75127	0.0847315	0.26407	-4.89	-0.315223	-3.16902	0.00235387	0.0622695	-1.68633
ENSG00000172113	NME6	10201	NME/NM23 nucleoside diphosphate kinase 6 [Source:HGNC Symbol;Acc:HGNC:20567]	4.10305	12.1878	3.31569e-05	0.000805829	-0.246464	-4.89778	7.00225e-06	0.00020936	3.40708	-0.155175	-3.07894	0.00306763	0.0423704	-2.2847	-0.0912891	-1.83835	0.0706917	0.377598	-4.92592
ENSG00000121058	COIL	8161	coilin [Source:HGNC Symbol;Acc:HGNC:2184]	3.70249	11.9983	3.80345e-05	0.000898064	-0.205895	-4.89739	7.01233e-06	0.000209451	3.44951	-0.0984344	-2.33764	0.0225721	0.125896	-4.01955	-0.107461	-2.58776	0.0119603	0.15497	-3.34072
ENSG00000158092	NCK1	4690	NCK adaptor protein 1 [Source:HGNC Symbol;Acc:HGNC:7664]	4.3981	11.9721	3.87652e-05	0.000908852	-0.258523	-4.89519	7.06945e-06	0.000210736	3.37052	-0.138465	-2.61751	0.0110606	0.0853005	-3.48295	-0.120058	-2.30312	0.0245606	0.22737	-4.06462
ENSG00000119946	CNNM1	26507	cyclin and CBS domain divalent metal cation transport mediator 1 [Source:HGNC Symbol;Acc:HGNC:102]	-0.44722	12.875	2.02593e-05	0.000561862	-1.17764	-4.89538	7.06461e-06	0.000210736	3.48881	-0.310933	-1.29267	0.20081	0.430681	-5.01647	-0.866707	-3.59694	0.000630412	0.0286603	-0.464978
ENSG00000143799	PARP1	142	poly(ADP-ribose) polymerase 1 [Source:HGNC Symbol;Acc:HGNC:270]	5.89715	12.85	2.06226e-05	0.000568768	-0.220028	-4.89293	7.12867e-06	0.000212078	3.25754	-0.165279	-3.66922	0.000500075	0.0162887	-0.74943	-0.0547495	-1.23622	0.220933	0.624011	-5.98873
ENSG00000205364	MT1M	4499	metallothionein 1M [Source:HGNC Symbol;Acc:HGNC:14296]	0.973654	12.5702	2.51829e-05	0.000661207	1.8936	4.89173	7.1602e-06	0.000212804	3.6253	0.646404	1.66709	0.100425	0.289453	-4.7802	1.24719	3.31935	0.00149801	0.0474485	-1.16777
ENSG00000154511	DIPK1A	388650	divergent protein kinase domain 1A [Source:HGNC Symbol;Acc:HGNC:32213]	3.63401	12.2565	3.15544e-05	0.000776358	-0.501415	-4.88963	7.21599e-06	0.000214249	3.43203	-0.329449	-3.20985	0.00208446	0.0349386	-1.86209	-0.171966	-1.69247	0.0954608	0.435515	-5.09061
ENSG00000164877	MICALL2	79778	MICAL like 2 [Source:HGNC Symbol;Acc:HGNC:29672]	2.97209	12.0555	3.64884e-05	0.000867733	0.596128	4.88824	7.25301e-06	0.000215134	3.50327	0.358263	2.9313	0.00468811	0.0537128	-2.49428	0.237864	1.98425	0.0515559	0.324741	-4.47673
ENSG00000172349	IL16	3603	interleukin 16 [Source:HGNC Symbol;Acc:HGNC:5980]	5.27586	12.1297	3.45806e-05	0.000832974	-0.505124	-4.88658	7.29743e-06	0.000216237	3.27196	-0.204651	-1.97627	0.0524741	0.201278	-4.92928	-0.300473	-2.94723	0.00448109	0.0892305	-2.62731
ENSG00000135625	EGR4	1961	early growth response 4 [Source:HGNC Symbol;Acc:HGNC:3241]	-3.48798	12.1315	3.45345e-05	0.000832535	2.5224	4.88468	7.34885e-06	0.00021733	2.36115	1.57834	3.04668	0.00336911	0.044785	-2.03928	0.944056	1.87873	0.0648748	0.361745	-3.98554
ENSG00000134014	ELP3	55140	elongator acetyltransferase complex subunit 3 [Source:HGNC Symbol;Acc:HGNC:20696]	4.84402	14.9472	4.79552e-06	0.000193042	-0.211224	-4.88304	7.39343e-06	0.000218432	3.28879	-0.20071	-4.63277	1.84153e-05	0.00244465	2.4628	-0.0105141	-0.246501	0.80609	0.952191	-6.62685
ENSG00000204469	PRRC2A	7916	proline rich coiled-coil 2A [Source:HGNC Symbol;Acc:HGNC:13918]	7.44464	13.9722	9.37011e-06	0.000317653	0.228666	4.88109	7.44654e-06	0.000219196	3.15211	0.200147	4.26395	6.80416e-05	0.00521481	1.07952	0.028519	0.61895	0.538165	0.85334	-6.63359
ENSG00000064651	SLC12A2	6558	solute carrier family 12 member 2 [Source:HGNC Symbol;Acc:HGNC:10911]	5.49549	11.9422	3.96152e-05	0.000923704	0.351681	4.8809	7.45191e-06	0.000219196	3.23597	0.198124	2.74419	0.00787808	0.0710693	-3.27961	0.153557	2.16744	0.0339599	0.266909	-4.45179
ENSG00000160993	ALKBH4	54784	alkB homolog 4, lysine demethylase [Source:HGNC Symbol;Acc:HGNC:21900]	1.6916	12.63	2.41288e-05	0.000640055	-0.448035	-4.88124	7.44242e-06	0.000219196	3.57904	-0.133589	-1.45383	0.150921	0.366023	-5.20836	-0.314446	-3.45378	0.000989931	0.0381526	-0.84001
ENSG00000133275	CSNK1G2	1455	casein kinase 1 gamma 2 [Source:HGNC Symbol;Acc:HGNC:2455]	4.53452	12.9578	1.91013e-05	0.000538721	0.267351	4.88075	7.456e-06	0.000219196	3.30466	0.0704758	1.28434	0.203692	0.43398	-5.94377	0.196875	3.65281	0.000527195	0.0260278	-0.592422
ENSG00000164011	ZNF691	51058	zinc finger protein 691 [Source:HGNC Symbol;Acc:HGNC:28028]	2.95213	12.4184	2.80808e-05	0.000715043	-0.330371	-4.87657	7.57178e-06	0.000222381	3.45864	-0.109409	-1.6124	0.111836	0.308898	-5.23111	-0.220962	-3.29922	0.00159257	0.0492427	-1.41898
ENSG00000150048	CLEC1A	51267	C-type lectin domain family 1 member A [Source:HGNC Symbol;Acc:HGNC:24355]	2.81835	13.946	9.5425e-06	0.000320253	0.644357	4.87515	7.61127e-06	0.000223102	3.47367	0.565381	4.26301	6.82644e-05	0.00521481	1.43836	0.078976	0.608252	0.545191	0.855753	-6.14561
ENSG00000010818	HIVEP2	3097	human immunodeficiency virus type I enhancer binding protein 2 [Source:HGNC Symbol;Acc:HGNC:4921]	6.5429	14.6398	5.91408e-06	0.000225316	0.393438	4.87306	7.67002e-06	0.000224604	3.15605	0.0411899	0.509279	0.612323	0.788951	-6.78816	0.352248	4.43684	3.70943e-05	0.00608642	1.79782
ENSG00000119203	CPSF3	51692	cleavage and polyadenylation specific factor 3 [Source:HGNC Symbol;Acc:HGNC:2326]	4.33439	17.3254	9.90901e-07	5.90763e-05	-0.24881	-4.87124	7.72157e-06	0.000225892	3.29095	-0.273609	-5.35013	1.28447e-06	0.000498256	5.06496	0.0247988	0.491826	0.624539	0.889828	-6.47545
ENSG00000118263	KLF7	8609	Kruppel like factor 7 [Source:HGNC Symbol;Acc:HGNC:6350]	6.26515	12.6559	2.36849e-05	0.00063052	0.553127	4.86707	7.84099e-06	0.000229161	3.14779	0.411246	3.61079	0.000603166	0.018016	-0.944905	0.14188	1.27019	0.208655	0.612757	-5.97093
ENSG00000151882	CCL28	56477	C-C motif chemokine ligand 28 [Source:HGNC Symbol;Acc:HGNC:17700]	1.67318	11.8074	4.36994e-05	0.000997978	-0.609147	-4.86583	7.87707e-06	0.00022999	3.5255	-0.3067	-2.44821	0.0171326	0.108487	-3.43368	-0.302447	-2.43411	0.0177533	0.19054	-3.36248
ENSG00000215717	TMEM167B	56900	transmembrane protein 167B [Source:HGNC Symbol;Acc:HGNC:30187]	5.85645	11.8605	4.20413e-05	0.000969678	-0.188204	-4.86439	7.9188e-06	0.000230983	3.15785	-0.0885919	-2.28565	0.0256249	0.134676	-4.35504	-0.0996119	-2.61462	0.0111453	0.148985	-3.49279
ENSG00000213694	S1PR3	1903//286223	sphingosine-1-phosphate receptor 3 [Source:HGNC Symbol;Acc:HGNC:3167]	4.75599	13.1514	1.66525e-05	0.000486687	0.513468	4.86086	8.02237e-06	0.000233776	3.21631	0.118384	1.11881	0.267436	0.506663	-6.16259	0.395084	3.80548	0.000320979	0.0192904	-0.147073
ENSG00000031823	RANBP3	8498	RAN binding protein 3 [Source:HGNC Symbol;Acc:HGNC:9850]	5.57124	11.8012	4.38979e-05	0.000999379	-0.174103	-4.85955	8.0612e-06	0.000234678	3.15603	-0.0902482	-2.5145	0.0144662	0.0992628	-3.83105	-0.0838546	-2.37684	0.0204887	0.205707	-4.01526
ENSG00000139112	GABARAPL1	23710	GABA type A receptor associated protein like 1 [Source:HGNC Symbol;Acc:HGNC:4068]	7.55019	12.4022	2.84097e-05	0.000721572	0.309537	4.85885	8.08184e-06	0.00023505	3.06921	0.100713	1.57799	0.119541	0.320719	-5.73364	0.208824	3.33333	0.00143547	0.0462984	-1.69436
ENSG00000196329	GIMAP5	55340	GTPase, IMAP family member 5 [Source:HGNC Symbol;Acc:HGNC:18005]	2.91005	12.3085	3.03921e-05	0.000752805	0.480106	4.85639	8.15538e-06	0.000236728	3.39851	0.335601	3.38679	0.00121834	0.0261426	-1.25536	0.144505	1.48525	0.142428	0.518725	-5.27643
ENSG00000204060	FOXO6	100132074	forkhead box O6 [Source:HGNC Symbol;Acc:HGNC:24814]	1.63395	12.8969	1.99465e-05	0.000555113	-0.711799	-4.85524	8.1897e-06	0.000237493	3.49183	-0.173433	-1.18165	0.241755	0.479649	-5.53854	-0.538365	-3.6941	0.000461477	0.0241399	-0.153898
ENSG00000204618	RNF39	80352	ring finger protein 39 [Source:HGNC Symbol;Acc:HGNC:18064]	-2.28565	12.3146	3.02598e-05	0.000751313	-2.05379	-4.85293	8.25975e-06	0.000239061	2.80659	-0.632672	-1.49728	0.139277	0.349663	-4.54043	-1.42111	-3.33854	0.0014128	0.0460973	-1.3925
ENSG00000139946	PELI2	57161	pellino E3 ubiquitin protein ligase family member 2 [Source:HGNC Symbol;Acc:HGNC:8828]	4.55396	12.0017	3.79401e-05	0.000896818	0.35694	4.85208	8.28537e-06	0.000239149	3.1996	0.228124	3.09436	0.00293259	0.0413264	-2.29834	0.128816	1.78143	0.0796275	0.400364	-5.08714
ENSG00000087884	AAMDC	28971	adipogenesis associated Mth938 domain containing [Source:HGNC Symbol;Acc:HGNC:30205]	3.83464	11.8982	4.09025e-05	0.000950013	-0.391021	-4.85247	8.27363e-06	0.000239149	3.27696	-0.164354	-2.03642	0.0458855	0.186267	-4.65006	-0.226666	-2.84541	0.00596502	0.10599	-2.73636
ENSG00000105366	SIGLEC8	27181	sialic acid binding Ig like lectin 8 [Source:HGNC Symbol;Acc:HGNC:10877]	-0.97667	12.5052	2.63853e-05	0.000684118	-0.86527	-4.85204	8.28681e-06	0.000239149	3.25285	-0.25562	-1.43063	0.157441	0.374329	-4.77976	-0.60965	-3.44999	0.0010017	0.0383385	-0.884211
ENSG00000161277	THAP8	199745	THAP domain containing 8 [Source:HGNC Symbol;Acc:HGNC:23191]	1.58733	11.7656	4.50496e-05	0.00102016	-0.519208	-4.84984	8.35403e-06	0.000240623	3.47574	-0.29329	-2.7383	0.00800508	0.0715237	-2.75317	-0.225918	-2.12207	0.0377412	0.280351	-3.97156
ENSG00000144659	SLC25A38	54977	solute carrier family 25 member 38 [Source:HGNC Symbol;Acc:HGNC:26054]	3.65109	12.0656	3.6223e-05	0.000864863	-0.306203	-4.84521	8.49733e-06	0.000244515	3.27216	-0.112571	-1.77852	0.0801084	0.256102	-5.08449	-0.193631	-3.09886	0.00289421	0.0692131	-2.05619
ENSG00000120696	KBTBD7	84078	kelch repeat and BTB domain containing 7 [Source:HGNC Symbol;Acc:HGNC:25266]	3.67872	11.7535	4.54508e-05	0.00102691	-0.338677	-4.84469	8.51342e-06	0.000244589	3.26712	-0.157807	-2.25411	0.0276501	0.140935	-4.19121	-0.18087	-2.61633	0.0110951	0.148677	-3.26858
ENSG00000104635	SLC39A14	23516	solute carrier family 39 member 14 [Source:HGNC Symbol;Acc:HGNC:20858]	6.40328	11.7345	4.60855e-05	0.00103643	0.466137	4.84419	8.52916e-06	0.000244724	3.06173	0.234346	2.43069	0.0179072	0.111207	-4.06803	0.231791	2.449	0.0170981	0.186934	-3.90303
ENSG00000167183	PRR15L	79170	proline rich 15 like [Source:HGNC Symbol;Acc:HGNC:28149]	-1.64679	11.9186	4.03003e-05	0.000936755	-2.85754	-4.84349	8.55118e-06	0.000244913	3.05087	-1.01764	-1.73954	0.0867874	0.267219	-4.29439	-1.83989	-3.05262	0.00331156	0.0749909	-1.89286
ENSG00000134871	COL4A2	1284	collagen type IV alpha 2 chain [Source:HGNC Symbol;Acc:HGNC:2203]	7.60682	11.9971	3.80683e-05	0.000898153	0.547587	4.84307	8.5643e-06	0.000245026	3.01246	0.355368	3.1367	0.00258981	0.0386933	-2.36185	0.192219	1.72921	0.0886332	0.421359	-5.36433
ENSG00000184304	PRKD1	5587	protein kinase D1 [Source:HGNC Symbol;Acc:HGNC:9407]	3.68923	14.5132	6.45034e-06	0.000241133	-0.431555	-4.84255	8.5808e-06	0.000245263	3.25627	-0.40385	-4.52748	2.68729e-05	0.0030991	2.21088	-0.0277052	-0.31437	0.754271	0.935393	-6.4479
ENSG00000156050	FAM161B	145483	FAM161 centrosomal protein B [Source:HGNC Symbol;Acc:HGNC:19854]	2.69689	12.5697	2.51918e-05	0.000661207	-0.340953	-4.84193	8.6004e-06	0.000245588	3.36798	-0.0951827	-1.34991	0.181841	0.407061	-5.54708	-0.245771	-3.52176	0.000800021	0.0335385	-0.752524
ENSG00000106991	ENG	2022	endoglin [Source:HGNC Symbol;Acc:HGNC:3349]	8.61915	12.332	2.98821e-05	0.000745033	0.488269	4.84028	8.65244e-06	0.000246838	2.97674	0.349483	3.45759	0.000978235	0.0237166	-1.48203	0.138786	1.39964	0.16649	0.556537	-5.89307
ENSG00000196932	TMEM26	219623	transmembrane protein 26 [Source:HGNC Symbol;Acc:HGNC:28550]	-0.234528	12.1896	3.31145e-05	0.000805455	-1.37328	-4.83835	8.71421e-06	0.000247692	3.34648	-0.952104	-3.36267	0.00131217	0.0272553	-1.0271	-0.42118	-1.47761	0.144457	0.521747	-4.71587
ENSG00000136381	IREB2	3658	iron responsive element binding protein 2 [Source:HGNC Symbol;Acc:HGNC:6115]	6.1127	11.7207	4.65516e-05	0.0010431	-0.156379	-4.83831	8.71552e-06	0.000247692	3.05247	-0.0751449	-2.32073	0.0235275	0.128849	-4.29539	-0.0812338	-2.55259	0.0131098	0.162657	-3.65261
ENSG00000163104	SMARCAD1	56916	SWI/SNF-related, matrix-associated actin-dependent regulator of chromatin, subfamily a, containing DEAD/H box 1 [Source:HGNC Symbol;Acc:HGNC:18398]	5.20776	12.3993	2.84688e-05	0.000722459	-0.157105	-4.83867	8.70389e-06	0.000247692	3.1055	-0.0482964	-1.48473	0.142565	0.354403	-5.73912	-0.108809	-3.40099	0.0011661	0.0414645	-1.3842
ENSG00000111554	MDM1	56890	Mdm1 nuclear protein [Source:HGNC Symbol;Acc:HGNC:29917]	3.29326	14.4789	6.60403e-06	0.000245955	-0.324106	-4.83839	8.71272e-06	0.000247692	3.29011	-0.0307725	-0.458589	0.648096	0.811993	-6.45228	-0.293334	-4.42544	3.86217e-05	0.00610513	1.99172
ENSG00000162521	RBBP4	5928	RB binding protein 4, chromatin remodeling factor [Source:HGNC Symbol;Acc:HGNC:9887]	6.56043	11.9746	3.86932e-05	0.000907915	-0.170598	-4.83639	8.77716e-06	0.000249206	3.02488	-0.111184	-3.14636	0.00251711	0.0383198	-2.29521	-0.0594138	-1.7113	0.0919087	0.428138	-5.34997
ENSG00000106785	TRIM14	9830	tripartite motif containing 14 [Source:HGNC Symbol;Acc:HGNC:16283]	3.51599	11.7019	4.71955e-05	0.00105004	-0.662816	-4.83504	8.8207e-06	0.000250205	3.25561	-0.376702	-2.74628	0.00783344	0.0708779	-3.04582	-0.286114	-2.1007	0.0396458	0.286223	-4.34014
ENSG00000106538	RARRES2	5919	retinoic acid receptor responder 2 [Source:HGNC Symbol;Acc:HGNC:9868]	5.11241	13.7854	1.06709e-05	0.000350253	-0.787261	-4.83075	8.96053e-06	0.000253278	3.08321	-0.695413	-4.26175	6.85629e-05	0.00522425	1.18478	-0.0918477	-0.571408	0.569741	0.86677	-6.52085
ENSG00000076641	PAG1	55824	phosphoprotein membrane anchor with glycosphingolipid microdomains 1 [Source:HGNC Symbol;Acc:HGNC:30043]	5.03898	11.6951	4.74293e-05	0.00105328	0.404436	4.83089	8.95584e-06	0.000253278	3.08913	0.192566	2.29561	0.0250131	0.132703	-4.27266	0.21187	2.57332	0.0124209	0.158209	-3.53244
ENSG00000143971	ETAA1	54465	ETAA1 activator of ATR kinase [Source:HGNC Symbol;Acc:HGNC:24648]	4.19769	11.7754	4.47289e-05	0.00101443	-0.33647	-4.83068	8.96297e-06	0.000253278	3.16088	-0.144124	-2.06563	0.0429522	0.179784	-4.64726	-0.192346	-2.79738	0.00681189	0.113036	-2.90473
ENSG00000122386	ZNF205	7755	zinc finger protein 205 [Source:HGNC Symbol;Acc:HGNC:12996]	2.54052	11.6558	4.8813e-05	0.00107257	-0.328242	-4.82834	9.04001e-06	0.000255214	3.33256	-0.157546	-2.31459	0.0238828	0.129843	-3.87102	-0.170696	-2.53882	0.0135863	0.166179	-3.27055
ENSG00000171798	KNDC1	85442	kinase non-catalytic C-lobe domain containing 1 [Source:HGNC Symbol;Acc:HGNC:29374]	0.953451	11.6606	4.86415e-05	0.00107223	-1.44933	-4.82413	9.18097e-06	0.000258948	3.39598	-0.843745	-2.81371	0.00651222	0.0638587	-2.49605	-0.605589	-2.00808	0.048895	0.316282	-4.08603
ENSG00000198863	RUNDC1	146923	RUN domain containing 1 [Source:HGNC Symbol;Acc:HGNC:25418]	3.87554	13.9921	9.24162e-06	0.000315246	-0.24775	-4.82086	9.29138e-06	0.000261815	3.16169	-0.224282	-4.35942	4.87384e-05	0.00428167	1.62638	-0.0234674	-0.461951	0.645696	0.898351	-6.41885
ENSG00000083168	KAT6A	7994	lysine acetyltransferase 6A [Source:HGNC Symbol;Acc:HGNC:13013]	6.6995	11.6509	4.89868e-05	0.00107323	0.223204	4.82056	9.30193e-06	0.000261866	2.9632	0.126139	2.71902	0.00843419	0.0734249	-3.40978	0.0970655	2.13142	0.0369329	0.277871	-4.59297
ENSG00000175899	A2M	2	alpha-2-macroglobulin [Source:HGNC Symbol;Acc:HGNC:7]	9.92232	13.5737	1.2372e-05	0.000393128	0.361107	4.81771	9.39955e-06	0.000264364	2.88217	0.314827	4.19218	8.72359e-05	0.00607378	0.796103	0.0462792	0.628129	0.532173	0.851333	-6.68174
ENSG00000124613	ZNF391	346157	zinc finger protein 391 [Source:HGNC Symbol;Acc:HGNC:18779]	2.51477	11.651	4.8985e-05	0.00107323	-0.59523	-4.81697	9.42503e-06	0.000264832	3.29925	-0.259882	-2.10125	0.0395957	0.172453	-4.291	-0.335348	-2.72852	0.00822026	0.125849	-2.81681
ENSG00000189184	PCDH18	54510	protocadherin 18 [Source:HGNC Symbol;Acc:HGNC:14268]	5.29578	11.6917	4.75484e-05	0.00105514	-0.918034	-4.81563	9.47131e-06	0.000265882	3.01757	-0.549612	-2.8786	0.0054376	0.0581093	-2.92759	-0.368422	-1.96151	0.0542096	0.333578	-4.83246
ENSG00000105520	PLPPR2	64748	phospholipid phosphatase related 2 [Source:HGNC Symbol;Acc:HGNC:29566]	4.45467	11.7382	4.59622e-05	0.00103455	0.404188	4.81497	9.49427e-06	0.000266277	3.07977	0.17062	2.02876	0.0466831	0.188099	-4.75177	0.233568	2.82996	0.00622617	0.107758	-2.85756
ENSG00000254004	ZNF260	339324	zinc finger protein 260 [Source:HGNC Symbol;Acc:HGNC:13499]	4.78382	11.5741	5.1821e-05	0.00112	-0.191272	-4.81352	9.54491e-06	0.000267445	3.04742	-0.0993757	-2.49643	0.0151534	0.101469	-3.80634	-0.0918961	-2.3456	0.0221345	0.214376	-4.01694
ENSG00000132510	KDM6B	23135	lysine demethylase 6B [Source:HGNC Symbol;Acc:HGNC:29012]	6.35973	13.2449	1.5589e-05	0.000464308	0.888786	4.81282	9.56935e-06	0.000267879	2.94749	0.173497	0.93779	0.351907	0.586493	-6.47238	0.715289	3.94516	0.000201976	0.0147863	0.1895
ENSG00000138246	DNAJC13	23317	DnaJ heat shock protein family (Hsp40) member C13 [Source:HGNC Symbol;Acc:HGNC:30343]	6.43517	11.5772	5.1704e-05	0.00111909	-0.143988	-4.81174	9.60728e-06	0.000268438	2.94382	-0.0775364	-2.58641	0.012003	0.0894056	-3.71442	-0.0664517	-2.25541	0.027564	0.240606	-4.32492
ENSG00000129071	MBD4	8930	methyl-CpG binding domain 4, DNA glycosylase [Source:HGNC Symbol;Acc:HGNC:6919]	4.619	12.2284	3.21999e-05	0.00079067	0.235365	4.81196	9.59948e-06	0.000268438	3.05495	0.0739163	1.50853	0.136382	0.345836	-5.64797	0.161449	3.35361	0.00134914	0.0450583	-1.4729
ENSG00000131127	ZNF141	7700	zinc finger protein 141 [Source:HGNC Symbol;Acc:HGNC:12926]	4.4012	11.7559	4.5372e-05	0.00102606	0.311427	4.80817	9.73392e-06	0.000270962	3.06093	0.196638	3.02969	0.00353879	0.0459566	-2.45131	0.11479	1.80138	0.0763928	0.3928	-5.0312
ENSG00000197635	DPP4	1803	dipeptidyl peptidase 4 [Source:HGNC Symbol;Acc:HGNC:3009]	3.14124	11.6645	4.85021e-05	0.00106995	-1.2385	-4.80826	9.73054e-06	0.000270962	3.20062	-0.75547	-2.93341	0.00466024	0.0536197	-2.52396	-0.48303	-1.8786	0.0648939	0.361745	-4.68947
ENSG00000127528	KLF2	10365	Kruppel like factor 2 [Source:HGNC Symbol;Acc:HGNC:6347]	7.07205	16.89	1.31486e-06	7.24605e-05	0.8151	4.80735	9.7629e-06	0.000271516	2.90145	0.897988	5.2834	1.6549e-06	0.00061025	4.67682	-0.0828887	-0.498045	0.620174	0.888099	-6.68911
ENSG00000161640	SIGLEC11	114132	sialic acid binding Ig like lectin 11 [Source:HGNC Symbol;Acc:HGNC:15622]	-0.478133	11.812	4.35531e-05	0.000996086	-1.09891	-4.80662	9.78916e-06	0.000271993	3.19763	-0.401991	-1.75902	0.0833939	0.261587	-4.38246	-0.696924	-3.04715	0.00336447	0.0755476	-1.81878
ENSG00000182087	TMEM259	91304	transmembrane protein 259 [Source:HGNC Symbol;Acc:HGNC:17039]	6.02791	12.8911	2.00281e-05	0.000556482	0.243583	4.80278	9.92787e-06	0.000275079	2.93104	0.198038	3.89703	0.00023716	0.0109858	-0.0509114	0.045545	0.912979	0.364709	0.753145	-6.33966
ENSG00000197147	LRRC8B	23507	leucine rich repeat containing 8 VRAC subunit B [Source:HGNC Symbol;Acc:HGNC:30692]	4.1955	11.7557	4.5379e-05	0.00102606	0.394662	4.8022	9.94874e-06	0.000275402	3.05946	0.157436	1.91226	0.0603578	0.217891	-4.93589	0.237227	2.93619	0.00462366	0.0913991	-2.55929
ENSG00000146143	PRIM2	5558	DNA primase subunit 2 [Source:HGNC Symbol;Acc:HGNC:9370]	2.57266	12.415	2.81491e-05	0.000716172	-0.288237	-4.80014	1.00243e-05	0.000276981	3.23124	-0.218284	-3.63158	0.000564356	0.0174597	-0.507183	-0.069953	-1.17825	0.243095	0.649489	-5.60895
ENSG00000169126	ARMC4	55130	armadillo repeat containing 4 [Source:HGNC Symbol;Acc:HGNC:25583]	-0.531234	11.4348	5.74016e-05	0.00121083	-1.31619	-4.79568	1.01891e-05	0.000281015	3.1562	-0.653067	-2.38341	0.0201567	0.118469	-3.27643	-0.663125	-2.40615	0.0190449	0.196971	-3.18229
ENSG00000118849	RARRES1	5918	retinoic acid receptor responder 1 [Source:HGNC Symbol;Acc:HGNC:9867]	3.1675	12.9599	1.90726e-05	0.000538721	-1.29408	-4.79457	1.02306e-05	0.000281898	3.14829	-1.06399	-3.9473	0.000200535	0.00984005	0.374759	-0.230089	-0.855232	0.39564	0.776603	-6.03372
ENSG00000135622	SEMA4F	10505	ssemaphorin 4F [Source:HGNC Symbol;Acc:HGNC:10734]	2.80874	11.6463	4.91539e-05	0.00107323	-0.307689	-4.79281	1.02966e-05	0.000283454	3.18609	-0.124322	-1.93417	0.0575534	0.212281	-4.65802	-0.183367	-2.88193	0.00538714	0.0999643	-2.48916
ENSG00000214046	SMIM7	79086	small integral membrane protein 7 [Source:HGNC Symbol;Acc:HGNC:28419]	4.8269	12.1909	3.30846e-05	0.000805455	-0.207086	-4.79178	1.03353e-05	0.00028426	2.96793	-0.0625603	-1.44499	0.15338	0.369074	-5.75964	-0.144525	-3.39184	0.00119949	0.0422496	-1.37982
ENSG00000152760	TCTEX1D1	200132	Tctex1 domain containing 1 [Source:HGNC Symbol;Acc:HGNC:26882]	0.696195	15.2263	3.96904e-06	0.000167445	0.733497	4.79133	1.03526e-05	0.000284392	3.27807	0.0203874	0.133101	0.894535	0.951459	-6.00014	0.71311	4.73301	1.28069e-05	0.00332635	3.00552
ENSG00000105656	ELL	8178	elongation factor for RNA polymerase II [Source:HGNC Symbol;Acc:HGNC:23114]	3.86294	11.7079	4.69886e-05	0.00104739	0.430596	4.79033	1.03904e-05	0.000284987	3.05303	0.170681	1.89539	0.0625962	0.221711	-4.91831	0.259915	2.94166	0.00455248	0.0903509	-2.50355
ENSG00000110851	PRDM4	11108	PR/SET domain 4 [Source:HGNC Symbol;Acc:HGNC:9348]	4.90449	12.0274	3.72385e-05	0.000883646	-0.172908	-4.78956	1.04197e-05	0.000285007	2.95305	-0.122442	-3.38585	0.00122186	0.0261805	-1.51782	-0.0504663	-1.41843	0.160957	0.547816	-5.67479
ENSG00000057935	MTA3	57504	metastasis associated 1 family member 3 [Source:HGNC Symbol;Acc:HGNC:23784]	4.66583	11.6999	4.72653e-05	0.00105042	-0.215114	-4.78961	1.04179e-05	0.000285007	2.97203	-0.0846422	-1.88122	0.0645311	0.225568	-5.04807	-0.130472	-2.94749	0.00447783	0.089225	-2.57797
ENSG00000163083	INHBB	3625	inhibin subunit beta B [Source:HGNC Symbol;Acc:HGNC:6067]	2.19136	11.5125	5.42154e-05	0.00115381	1.41154	4.78793	1.04819e-05	0.000286301	3.21961	0.779136	2.63389	0.0105917	0.0832282	-3.1087	0.632402	2.20924	0.0307746	0.254628	-3.93631
ENSG00000100413	POLR3H	171568	RNA polymerase III subunit H [Source:HGNC Symbol;Acc:HGNC:30349]	4.09015	11.5327	5.34167e-05	0.00114209	-0.246039	-4.78756	1.04961e-05	0.000286309	3.02019	-0.145459	-2.82611	0.00629285	0.0626955	-2.9375	-0.10058	-1.98262	0.0517419	0.325364	-4.66367
ENSG00000179431	FJX1	24147	four-jointed box kinase 1 [Source:HGNC Symbol;Acc:HGNC:17166]	0.740575	13.4012	1.39636e-05	0.000429689	1.04166	4.78089	1.07554e-05	0.000293113	3.2482	0.1778	0.815094	0.418067	0.643884	-5.72436	0.863859	4.06557	0.000134566	0.0119293	0.953174
ENSG00000101311	FERMT1	55612	fermitin family member 1 [Source:HGNC Symbol;Acc:HGNC:15889]	2.27302	12.0592	3.63899e-05	0.000866771	-0.756529	-4.78036	1.0776e-05	0.000293408	3.19425	-0.229247	-1.4473	0.152735	0.368293	-5.33249	-0.527282	-3.34914	0.00136773	0.0452913	-1.1863
ENSG00000165194	PCDH19	57526	protocadherin 19 [Source:HGNC Symbol;Acc:HGNC:14270]	3.05442	12.5018	2.64482e-05	0.00068456	0.665156	4.77954	1.08084e-05	0.000294022	3.10602	0.521149	3.73234	0.000407663	0.0146229	-0.272989	0.144007	1.05766	0.294217	0.697514	-5.84611
ENSG00000035928	RFC1	5981	replication factor C subunit 1 [Source:HGNC Symbol;Acc:HGNC:9969]	6.0048	11.5831	5.148e-05	0.00111586	-0.19376	-4.77776	1.0879e-05	0.000295673	2.84301	-0.0797978	-1.96406	0.0539065	0.204047	-5.00541	-0.113962	-2.85454	0.0058154	0.104198	-2.91511
ENSG00000198912	C1orf174	339448	chromosome 1 open reading frame 174 [Source:HGNC Symbol;Acc:HGNC:27915]	3.52832	12.4608	2.72393e-05	0.000699446	-0.265268	-4.7746	1.10052e-05	0.00029883	3.03666	-0.206959	-3.72058	0.000423533	0.0148654	-0.372142	-0.0583085	-1.06223	0.292157	0.695905	-5.91467
ENSG00000173334	TRIB1	10221	tribbles pseudokinase 1 [Source:HGNC Symbol;Acc:HGNC:16891]	5.83611	11.6683	4.83705e-05	0.00106862	1.15963	4.7732	1.10617e-05	0.000300091	2.83445	0.450063	1.84862	0.069172	0.234305	-5.20515	0.709566	2.97737	0.00411251	0.0851849	-2.59391
ENSG00000101146	RAE1	8480	ribonucleic acid export 1 [Source:HGNC Symbol;Acc:HGNC:9828]	3.86636	12.6306	2.41176e-05	0.000640055	-0.198686	-4.77174	1.11209e-05	0.000301426	2.98916	-0.15936	-3.82214	0.000303868	0.0127654	-0.103627	-0.0393264	-0.956306	0.342546	0.736082	-6.0745
ENSG00000102786	INTS6	26512	integrator complex subunit 6 [Source:HGNC Symbol;Acc:HGNC:14879]	6.09609	13.3125	1.48637e-05	0.000448832	0.284932	4.77118	1.11435e-05	0.000301763	2.81453	0.0471512	0.788128	0.433556	0.656854	-6.58324	0.237781	4.04931	0.000142204	0.0124195	0.536985
ENSG00000074370	ATP2A3	489	ATPase sarcoplasmic/endoplasmic reticulum Ca2+ transporting 3 [Source:HGNC Symbol;Acc:HGNC:813]	4.27336	11.8504	4.23503e-05	0.000975297	0.38926	4.76795	1.12757e-05	0.000304811	2.92896	0.270887	3.31069	0.00153801	0.0296954	-1.67153	0.118373	1.47579	0.144946	0.52262	-5.53018
ENSG00000106261	ZKSCAN1	7586	zinc finger with KRAB and SCAN domains 1 [Source:HGNC Symbol;Acc:HGNC:13101]	6.67767	12.5844	2.49279e-05	0.00065619	-0.148334	-4.76793	1.12764e-05	0.000304811	2.77895	-0.0350862	-1.12569	0.264537	0.503604	-6.29277	-0.113248	-3.69731	0.00045672	0.0239329	-0.588223
ENSG00000121236	TRIM6	117854	tripartite motif containing 6 [Source:HGNC Symbol;Acc:HGNC:16277]	0.985214	11.5871	5.13295e-05	0.00111421	-0.710292	-4.76675	1.13252e-05	0.000305851	3.2033	-0.456337	-3.06249	0.00321802	0.0436905	-1.8803	-0.253955	-1.71499	0.0912257	0.42682	-4.58166
ENSG00000088756	ARHGAP28	79822	Rho GTPase activating protein 28 [Source:HGNC Symbol;Acc:HGNC:25509]	3.61766	11.7974	4.4017e-05	0.00100088	-0.592667	-4.76518	1.13903e-05	0.000307331	2.99032	-0.40833	-3.27864	0.00169507	0.0313887	-1.67691	-0.184337	-1.50054	0.138433	0.511663	-5.39213
ENSG00000100105	PATZ1	23598	POZ/BTB and AT hook containing zinc finger 1 [Source:HGNC Symbol;Acc:HGNC:13071]	4.29551	13.3816	1.41579e-05	0.000433788	-0.249178	-4.7649	1.14018e-05	0.000307365	2.92133	-0.0378605	-0.722632	0.47256	0.688119	-6.46432	-0.211317	-4.09286	0.000122634	0.0113303	0.804115
ENSG00000198369	SPRED2	200734	sprouty related EVH1 domain containing 2 [Source:HGNC Symbol;Acc:HGNC:17722]	5.65235	11.4296	5.76213e-05	0.0012146	0.300095	4.7625	1.15021e-05	0.000309232	2.80795	0.178661	2.82974	0.00623	0.0624554	-3.07713	0.121433	1.95968	0.0544273	0.334329	-4.86444
ENSG00000242120	MDFIC2	107986096	MyoD family inhibitor domain containing 2 [Source:HGNC Symbol;Acc:HGNC:53442]	-3.87445	11.301	6.33411e-05	0.00130886	-1.78617	-4.76281	1.14891e-05	0.000309232	1.84867	-0.876425	-2.33885	0.0225047	0.125808	-3.32711	-0.909746	-2.42993	0.0179416	0.191598	-3.26371
ENSG00000103313	MEFV	4210	MEFV innate immuity regulator, pyrin [Source:HGNC Symbol;Acc:HGNC:6998]	1.58929	16.6929	1.49574e-06	8.04271e-05	1.3818	4.76271	1.14933e-05	0.000309232	3.16419	-0.0774886	-0.267463	0.78998	0.896262	-6.22585	1.45929	5.18872	2.36661e-06	0.00115882	4.64229
ENSG00000204577	LILRB3	11025//102725035//107987425//107987462	leukocyte immunoglobulin like receptor B3 [Source:HGNC Symbol;Acc:HGNC:6607]	2.09898	12.8121	2.11863e-05	0.000580564	1.38861	4.76215	1.15168e-05	0.000309347	3.13148	0.30972	1.06112	0.292657	0.531756	-5.79768	1.07889	3.81207	0.000314106	0.0190416	0.136675
ENSG00000154928	EPHB1	2047	EPH receptor B1 [Source:HGNC Symbol;Acc:HGNC:3392]	0.942967	12.1983	3.29061e-05	0.000804315	0.835595	4.7604	1.15906e-05	0.000310814	3.18206	0.240732	1.36907	0.175803	0.399016	-5.18955	0.594863	3.46766	0.000947976	0.0372567	-0.762927
ENSG00000132424	PNISR	25957	PNN interacting serine and arginine rich protein [Source:HGNC Symbol;Acc:HGNC:21222]	6.90385	13.2095	1.59828e-05	0.000471728	0.283543	4.75773	1.1704e-05	0.000312649	2.73352	0.246492	4.12772	0.000108864	0.00678844	0.649603	0.037051	0.632185	0.529537	0.850189	-6.60263
ENSG00000263465	SRSF8	10929	serine and arginine rich splicing factor 8 [Source:HGNC Symbol;Acc:HGNC:16988]	5.25222	11.6468	4.91353e-05	0.00107323	-0.206588	-4.75796	1.16943e-05	0.000312649	2.81671	-0.137429	-3.15967	0.00241998	0.037608	-2.18087	-0.0691586	-1.61702	0.110833	0.466148	-5.41619
ENSG00000134245	WNT2B	7482	Wnt family member 2B [Source:HGNC Symbol;Acc:HGNC:12781]	4.27786	11.3541	6.09112e-05	0.00126832	-0.586315	-4.75794	1.16952e-05	0.000312649	2.90249	-0.339515	-2.75121	0.00772919	0.0703852	-3.14075	-0.2468	-2.02067	0.0475374	0.311928	-4.60664
ENSG00000147459	DOCK5	80005	dedicator of cytokinesis 5 [Source:HGNC Symbol;Acc:HGNC:23476]	5.79864	13.3015	1.4979e-05	0.000451376	0.425827	4.75765	1.17075e-05	0.000312649	2.78355	0.0679051	0.75738	0.451625	0.671157	-6.58615	0.357922	4.06636	0.000134207	0.0119293	0.608168
ENSG00000157837	SPPL3	121665	signal peptide peptidase like 3 [Source:HGNC Symbol;Acc:HGNC:30424]	5.49554	15.2447	3.91994e-06	0.000166078	-0.145431	-4.75752	1.1713e-05	0.000312649	2.80121	-0.00169386	-0.0553063	0.956068	0.980547	-6.84839	-0.143737	-4.77298	1.10704e-05	0.00306168	3.00475
ENSG00000108551	RASD1	51655	ras related dexamethasone induced 1 [Source:HGNC Symbol;Acc:HGNC:15828]	4.95783	12.0272	3.72463e-05	0.000883646	1.5369	4.75275	1.19186e-05	0.00031757	2.82387	1.13425	3.49483	0.000870679	0.022058	-1.19957	0.402652	1.27613	0.206561	0.60998	-5.87025
ENSG00000168264	IRF2BP2	359948	interferon regulatory factor 2 binding protein 2 [Source:HGNC Symbol;Acc:HGNC:21729]	7.17905	13.0488	1.79076e-05	0.000513817	0.358904	4.75152	1.19722e-05	0.000318431	2.7013	0.307737	4.06578	0.000134471	0.00776888	0.437493	0.0511669	0.688954	0.493363	0.831571	-6.57795
ENSG00000144840	RABL3	285282	RAB, member of RAS oncogene family like 3 [Source:HGNC Symbol;Acc:HGNC:18072]	4.83307	11.8362	4.27923e-05	0.000982037	-0.253197	-4.75171	1.19637e-05	0.000318431	2.82508	-0.179197	-3.35741	0.00133347	0.0274686	-1.59351	-0.0740001	-1.40906	0.163698	0.552799	-5.6811
ENSG00000070770	CSNK2A2	1459	casein kinase 2 alpha 2 [Source:HGNC Symbol;Acc:HGNC:2459]	5.50544	11.3575	6.07575e-05	0.0012671	-0.187414	-4.74861	1.20999e-05	0.00032154	2.76794	-0.111355	-2.81645	0.00646321	0.0636179	-3.10047	-0.0760588	-1.95687	0.0547649	0.335076	-4.85769
ENSG00000206538	VGLL3	389136	vestigial like family member 3 [Source:HGNC Symbol;Acc:HGNC:24327]	5.76365	14.7829	5.3632e-06	0.000210633	-0.659596	-4.74458	1.22787e-05	0.000325552	2.74049	-0.658279	-4.72908	1.29912e-05	0.0020531	2.74034	-0.00131703	-0.00960245	0.992369	0.998538	-6.7333
ENSG00000116299	KIAA1324	57535	KIAA1324 [Source:HGNC Symbol;Acc:HGNC:29618]	0.731953	11.4219	5.79477e-05	0.00121976	1.2077	4.74447	1.22835e-05	0.000325552	3.12547	0.516441	2.0237	0.0472157	0.189503	-4.12998	0.69126	2.78473	0.00705283	0.115494	-2.47684
ENSG00000163599	CTLA4	1493	cytotoxic T-lymphocyte associated protein 4 [Source:HGNC Symbol;Acc:HGNC:2505]	-1.18317	11.7398	4.59075e-05	0.00103455	1.4446	4.743	1.23495e-05	0.000326349	2.85365	1.00974	3.29829	0.00159706	0.0302991	-1.21785	0.434856	1.47052	0.146363	0.524747	-4.62228
ENSG00000130844	ZNF331	55422	zinc finger protein 331 [Source:HGNC Symbol;Acc:HGNC:15489]	5.31595	11.5241	5.37558e-05	0.0011477	1.00436	4.74286	1.23559e-05	0.000326349	2.75716	0.38914	1.83381	0.0713709	0.239123	-5.19513	0.615221	2.96212	0.00429531	0.0871732	-2.60115
ENSG00000158691	ZSCAN12	9753	zinc finger and SCAN domain containing 12 [Source:HGNC Symbol;Acc:HGNC:13172]	3.12571	11.4939	5.49629e-05	0.00116763	-0.308206	-4.7421	1.23899e-05	0.000326919	2.97368	-0.117297	-1.80239	0.0762327	0.248499	-4.95008	-0.190909	-2.96666	0.00424016	0.0865256	-2.32422
ENSG00000095015	MAP3K1	4214	mitogen-activated protein kinase kinase kinase 1 [Source:HGNC Symbol;Acc:HGNC:6848]	5.73863	11.2341	6.65501e-05	0.00136005	-0.42037	-4.74142	1.24208e-05	0.000327446	2.72919	-0.217584	-2.4499	0.0170593	0.10826	-3.98929	-0.202786	-2.32239	0.0234322	0.221137	-4.14415
ENSG00000180346	TIGD2	166815	tigger transposable element derived 2 [Source:HGNC Symbol;Acc:HGNC:18333]	2.20826	11.2081	6.78394e-05	0.00137653	-0.434135	-4.73929	1.25174e-05	0.000329413	3.05748	-0.231567	-2.52563	0.0140575	0.0977848	-3.34863	-0.202568	-2.23011	0.0292848	0.249702	-3.8681
ENSG00000058600	POLR3E	55718	RNA polymerase III subunit E [Source:HGNC Symbol;Acc:HGNC:30347]	4.5811	11.3262	6.21777e-05	0.00128971	0.211202	4.73937	1.25139e-05	0.000329413	2.80435	0.0921751	2.0647	0.0430425	0.179986	-4.69533	0.119027	2.71256	0.00858255	0.128885	-3.15687
ENSG00000114019	AMOTL2	51421	angiomotin like 2 [Source:HGNC Symbol;Acc:HGNC:17812]	6.09402	11.7447	4.57429e-05	0.00103272	-0.521595	-4.73812	1.25711e-05	0.000330535	2.69894	-0.366881	-3.3273	0.00146212	0.0288456	-1.76713	-0.154713	-1.42696	0.158492	0.543596	-5.75436
ENSG00000172432	GTPBP2	54676	GTP binding protein 2 [Source:HGNC Symbol;Acc:HGNC:4670]	4.81628	11.8322	4.29172e-05	0.000983802	0.232064	4.73785	1.25833e-05	0.000330565	2.77821	0.166784	3.39831	0.0011758	0.0256644	-1.47405	0.0652798	1.35456	0.180362	0.578091	-5.75353
ENSG00000010292	NCAPD2	9918	non-SMC condensin I complex subunit D2 [Source:HGNC Symbol;Acc:HGNC:24305]	4.78293	11.2742	6.46069e-05	0.00132994	-0.203405	-4.73668	1.26372e-05	0.000331688	2.77726	-0.0917784	-2.13345	0.0367597	0.164815	-4.58241	-0.111627	-2.63668	0.0105136	0.14408	-3.35827
ENSG00000173482	PTPRM	5797	protein tyrosine phosphatase receptor type M [Source:HGNC Symbol;Acc:HGNC:9675]	7.57033	14.9973	4.63512e-06	0.000187343	0.292284	4.73578	1.26785e-05	0.000332479	2.6332	0.297193	4.80556	9.82734e-06	0.00171657	2.93671	-0.00490885	-0.0808852	0.935788	0.98631	-6.82726
ENSG00000143368	SF3B4	10262	splicing factor 3b subunit 4 [Source:HGNC Symbol;Acc:HGNC:10771]	5.2512	13.066	1.76909e-05	0.000508865	-0.207332	-4.73306	1.28047e-05	0.000335199	2.72921	-0.180036	-4.10315	0.000118401	0.00713007	0.654411	-0.0272968	-0.632628	0.52925	0.850045	-6.49828
ENSG00000124749	COL21A1	81578	collagen type XXI alpha 1 chain [Source:HGNC Symbol;Acc:HGNC:17025]	4.41333	11.2859	6.4052e-05	0.00132216	0.762914	4.72971	1.29618e-05	0.000337926	2.78673	0.33391	2.06547	0.042968	0.17979	-4.67277	0.429004	2.70659	0.00872181	0.130041	-3.15406
ENSG00000167674	HDGFL2	84717	HDGF like 2 [Source:HGNC Symbol;Acc:HGNC:14680]	3.96365	11.3405	6.15239e-05	0.00127704	-0.174681	-4.73016	1.29403e-05	0.000337926	2.832	-0.0720829	-1.94869	0.0557557	0.208223	-4.83623	-0.102598	-2.81652	0.00646199	0.109294	-2.82958
ENSG00000088356	PDRG1	81572	p53 and DNA damage regulated 1 [Source:HGNC Symbol;Acc:HGNC:16119]	2.54907	11.9524	3.93243e-05	0.000917639	-0.286329	-4.72989	1.29533e-05	0.000337926	2.99434	-0.0819415	-1.35179	0.181242	0.406297	-5.51617	-0.204387	-3.40971	0.00113509	0.04075	-1.05391
ENSG00000162367	TAL1	6886	TAL bHLH transcription factor 1, erythroid differentiation factor [Source:HGNC Symbol;Acc:HGNC:11556]	3.79278	21.7762	6.29787e-08	8.47348e-06	0.457202	4.72779	1.30524e-05	0.000339897	2.84484	0.619568	6.38486	2.26852e-08	4.51723e-05	9.00438	-0.162366	-1.70892	0.0923521	0.429471	-5.09927
ENSG00000010165	EEF1AKNMT	51603	eEF1A lysine and N-terminal methyltransferase [Source:HGNC Symbol;Acc:HGNC:24248]	3.70586	11.6585	4.87153e-05	0.00107223	-0.225854	-4.72666	1.31062e-05	0.000341001	2.85134	-0.157793	-3.29796	0.00159869	0.0302991	-1.62863	-0.0680612	-1.44076	0.154568	0.537312	-5.48228
ENSG00000084774	CAD	790	carbamoyl-phosphate synthetase 2, aspartate transcarbamylase, and dihydroorotase [Source:HGNC Symbol;Acc:HGNC:1424]	4.43937	11.1851	6.90028e-05	0.0013926	-0.331606	-4.72465	1.32025e-05	0.00034291	2.7677	-0.153753	-2.18713	0.0324253	0.154221	-4.43338	-0.177853	-2.56462	0.0127057	0.160146	-3.48671
ENSG00000175215	CTDSP2	10106	CTD small phosphatase 2 [Source:HGNC Symbol;Acc:HGNC:17077]	7.42809	11.3104	6.29043e-05	0.00130297	-0.16518	-4.72385	1.32408e-05	0.000343605	2.59503	-0.102369	-2.92221	0.00481014	0.0543603	-2.92841	-0.0628107	-1.82574	0.0725952	0.382682	-5.19506
ENSG00000114423	CBLB	868	Cbl proto-oncogene B [Source:HGNC Symbol;Acc:HGNC:1542]	6.66172	11.1705	6.97512e-05	0.00140317	0.293121	4.72312	1.32763e-05	0.000344227	2.62094	0.141945	2.28286	0.0257982	0.135258	-4.40563	0.151176	2.47724	0.015915	0.181091	-3.85485
ENSG00000188536	HBA2	3040	hemoglobin subunit alpha 2 [Source:HGNC Symbol;Acc:HGNC:4824]	5.84197	11.955	3.9248e-05	0.000917291	1.99567	4.72171	1.33444e-05	0.000345693	2.65667	1.49725	3.53073	0.000777705	0.0208226	-1.1584	0.49842	1.20773	0.231633	0.636023	-6.0256
ENSG00000100823	APEX1	328	apurinic/apyrimidinic endodeoxyribonuclease 1 [Source:HGNC Symbol;Acc:HGNC:587]	5.1922	11.6576	4.87492e-05	0.00107223	-0.217302	-4.72089	1.33841e-05	0.000346421	2.69118	-0.152812	-3.31427	0.00152137	0.029546	-1.74536	-0.0644904	-1.42193	0.159942	0.545855	-5.69629
ENSG00000177873	ZNF619	285267	zinc finger protein 619 [Source:HGNC Symbol;Acc:HGNC:26910]	3.26235	12.3575	2.93393e-05	0.000736418	-0.305414	-4.72029	1.34132e-05	0.000346872	2.88108	-0.0699142	-1.07884	0.284742	0.524507	-5.97849	-0.2355	-3.67974	0.000483389	0.0247232	-0.361777
ENSG00000101901	ALG13	79868	ALG13 UDP-N-acetylglucosaminyltransferase subunit [Source:HGNC Symbol;Acc:HGNC:30881]	5.34067	11.3783	5.98356e-05	0.00125068	0.257095	4.719	1.34763e-05	0.000348205	2.67481	0.100369	1.83882	0.0706207	0.237649	-5.18496	0.156726	2.92351	0.00479253	0.0933862	-2.69681
ENSG00000167797	CDK2AP2	10263	cyclin dependent kinase 2 associated protein 2 [Source:HGNC Symbol;Acc:HGNC:30833]	4.47689	13.5161	1.28811e-05	0.000404995	-0.361769	-4.7172	1.35647e-05	0.000350184	2.73571	-0.331192	-4.31297	5.73527e-05	0.00470623	1.40778	-0.0305771	-0.403896	0.687647	0.912794	-6.53302
ENSG00000170180	GYPA	2993	glycophorin A (MNS blood group) [Source:HGNC Symbol;Acc:HGNC:4702]	-2.63854	11.2304	6.67308e-05	0.00136146	1.3958	4.7164	1.36042e-05	0.000350902	2.2497	0.632768	2.13289	0.0368077	0.164947	-3.62652	0.76303	2.64824	0.0101961	0.14165	-2.78352
ENSG00000172985	SH3RF3	344558	SH3 domain containing ring finger 3 [Source:HGNC Symbol;Acc:HGNC:24699]	4.08672	14.1014	8.56707e-06	0.000301017	0.433558	4.71565	1.36415e-05	0.000351559	2.77091	0.417702	4.53147	2.64933e-05	0.00309113	2.18536	0.0158559	0.17544	0.861292	0.968128	-6.54721
ENSG00000131389	SLC6A6	6533	solute carrier family 6 member 6 [Source:HGNC Symbol;Acc:HGNC:11052]	6.53217	11.4736	5.57854e-05	0.0011809	0.829144	4.714	1.37235e-05	0.000353369	2.59537	0.30216	1.71455	0.0913073	0.274648	-5.47127	0.526984	3.04922	0.00334444	0.0753942	-2.43681
ENSG00000157895	C12orf43	64897	chromosome 12 open reading frame 43 [Source:HGNC Symbol;Acc:HGNC:25719]	3.13692	11.5993	5.08744e-05	0.00110594	-0.255819	-4.71351	1.37479e-05	0.000353388	2.87125	-0.178913	-3.29297	0.00162306	0.0306249	-1.56061	-0.0769068	-1.43314	0.156725	0.540967	-5.39504
ENSG00000006740	ARHGAP44	9912	Rho GTPase activating protein 44 [Source:HGNC Symbol;Acc:HGNC:29096]	4.45879	11.262	6.51915e-05	0.00133921	-0.615049	-4.71364	1.37413e-05	0.000353388	2.72962	-0.383578	-2.93555	0.00463204	0.0534393	-2.698	-0.231471	-1.79138	0.0780001	0.396762	-5.04208
ENSG00000124766	SOX4	6659	SRY-box 4 [Source:HGNC Symbol;Acc:HGNC:11200]	5.20227	12.6832	2.3227e-05	0.000622213	-0.541795	-4.71319	1.37639e-05	0.000353494	2.6628	-0.455912	-3.95971	0.00019237	0.00952887	0.196759	-0.0858834	-0.757958	0.451281	0.811351	-6.40704
ENSG00000164168	TMEM184C	55751	transmembrane protein 184C [Source:HGNC Symbol;Acc:HGNC:25587]	5.16414	12.1728	3.35195e-05	0.000813725	-0.186162	-4.71171	1.38384e-05	0.000354798	2.66125	-0.146186	-3.69364	0.000462166	0.0155914	-0.627522	-0.0399754	-1.02664	0.308487	0.708549	-6.16584
ENSG00000273611	ZNHIT3	9326	zinc finger HIT-type containing 3 [Source:HGNC Symbol;Acc:HGNC:12309]	3.62565	11.1159	7.26284e-05	0.00144965	-0.252082	-4.71186	1.38308e-05	0.000354798	2.80738	-0.118576	-2.21304	0.0304984	0.148947	-4.26926	-0.133506	-2.52615	0.0140385	0.168873	-3.47125
ENSG00000173846	PLK3	1263	polo like kinase 3 [Source:HGNC Symbol;Acc:HGNC:2154]	3.75689	11.1885	6.8829e-05	0.00139003	0.876985	4.71067	1.38905e-05	0.000355827	2.78165	0.393982	2.11151	0.0386717	0.16993	-4.50207	0.483003	2.65128	0.010114	0.14143	-3.21591
ENSG00000121858	TNFSF10	8743	TNF superfamily member 10 [Source:HGNC Symbol;Acc:HGNC:11925]	5.20055	11.1835	6.9084e-05	0.00139329	-0.611767	-4.71038	1.39052e-05	0.0003559	2.6533	-0.365784	-2.81176	0.00654753	0.0640787	-3.0898	-0.245983	-1.9221	0.0590841	0.346988	-4.89748
ENSG00000105793	GTPBP10	85865	GTP binding protein 10 [Source:HGNC Symbol;Acc:HGNC:25106]	4.47598	11.0862	7.42453e-05	0.00147253	-0.210985	-4.70862	1.39944e-05	0.000357877	2.70565	-0.103227	-2.29983	0.0247575	0.131942	-4.2065	-0.107759	-2.43856	0.0175554	0.189369	-3.78154
ENSG00000183018	NA	124976	sphingolipid transporter 2 [Source:NCBI gene;Acc:124976]	3.58941	11.2245	6.70215e-05	0.00136493	0.51003	4.70824	1.40137e-05	0.000358064	2.79487	0.217058	1.99994	0.0497906	0.195882	-4.68706	0.292973	2.75658	0.00761699	0.120632	-2.93387
ENSG00000181778	TMEM252	169693	transmembrane protein 252 [Source:HGNC Symbol;Acc:HGNC:28537]	-2.76125	13.6846	1.14487e-05	0.000370488	1.75461	4.70792	1.403e-05	0.000358073	2.14399	1.64511	4.39053	4.36859e-05	0.00402733	1.13925	0.109499	0.301766	0.763817	0.939021	-5.2348
ENSG00000196189	SEMA4A	64218	semaphorin 4A [Source:HGNC Symbol;Acc:HGNC:10729]	2.70359	18.0744	6.12644e-07	4.28476e-05	0.924913	4.70776	1.40381e-05	0.000358073	2.88539	-0.143962	-0.732863	0.46634	0.6829	-6.20657	1.06887	5.56974	5.54024e-07	0.000632726	6.01032
ENSG00000170956	CEACAM3	1084	carcinoembryonic antigen related cell adhesion molecule 3 [Source:HGNC Symbol;Acc:HGNC:1815]	-0.156763	15.332	3.69567e-06	0.000158373	1.62799	4.70588	1.41342e-05	0.000360217	2.97252	0.0265823	0.0771175	0.938773	0.972729	-5.92144	1.60141	4.85068	8.32823e-06	0.00256388	3.33222
ENSG00000079950	STX7	8417	syntaxin 7 [Source:HGNC Symbol;Acc:HGNC:11442]	6.64201	11.7177	4.66553e-05	0.00104447	-0.235224	-4.70554	1.41519e-05	0.000360234	2.56012	-0.170782	-3.41042	0.0011326	0.0252713	-1.5554	-0.0644417	-1.30957	0.195062	0.596795	-5.94069
ENSG00000112214	FHL5	9457	four and a half LIM domains 5 [Source:HGNC Symbol;Acc:HGNC:17371]	3.27662	11.7168	4.66829e-05	0.00104447	0.673354	4.7054	1.4159e-05	0.000360234	2.82475	0.488998	3.40789	0.00114149	0.0253873	-1.25831	0.184356	1.3155	0.193076	0.594972	-5.58768
ENSG00000076716	GPC4	2239	glypican 4 [Source:HGNC Symbol;Acc:HGNC:4452]	4.51829	11.9336	3.98632e-05	0.000928763	-0.455946	-4.70201	1.43342e-05	0.000364381	2.67988	-0.346787	-3.57115	0.000684319	0.019541	-0.938604	-0.109159	-1.13962	0.258727	0.664939	-5.97604
ENSG00000119514	GALNT12	79695	polypeptide N-acetylgalactosaminyltransferase 12 [Source:HGNC Symbol;Acc:HGNC:19877]	1.24068	11.68	4.7957e-05	0.00106184	-0.894693	-4.70092	1.43909e-05	0.000365511	2.98166	-0.646775	-3.40319	0.00115819	0.0255873	-0.994973	-0.247918	-1.30148	0.197798	0.599986	-5.17968
ENSG00000276085	CCL3L1//CCL3L3	6349//414062	C-C motif chemokine ligand 3 like 1 [Source:HGNC Symbol;Acc:HGNC:10628]	-1.22504	18.4453	4.84107e-07	3.58804e-05	-2.24237	-4.70019	1.44294e-05	0.000365557	2.79158	-2.71804	-5.73659	2.90568e-07	0.000214265	5.98644	0.475673	0.989637	0.326109	0.722594	-5.13508
ENSG00000167615	LENG8	114823	leukocyte receptor cluster member 8 [Source:HGNC Symbol;Acc:HGNC:15500]	6.71251	13.3004	1.49909e-05	0.000451376	0.410405	4.70054	1.44108e-05	0.000365557	2.54011	0.371852	4.25004	7.14098e-05	0.00540013	1.06017	0.0385537	0.449217	0.654806	0.901903	-6.69273
ENSG00000011405	PIK3C2A	5286	phosphatidylinositol-4-phosphate 3-kinase catalytic subunit type 2 alpha [Source:HGNC Symbol;Acc:HGNC:8971]	7.16214	11.05	7.6263e-05	0.00150356	0.224265	4.70039	1.44188e-05	0.000365557	2.52211	0.120466	2.52005	0.0142612	0.0984793	-3.90275	0.103799	2.21201	0.0305731	0.253804	-4.44991
ENSG00000177875	CCDC184	387856	coiled-coil domain containing 184 [Source:HGNC Symbol;Acc:HGNC:33749]	-0.458541	12.6783	2.33091e-05	0.000623852	0.825373	4.6994	1.44708e-05	0.000365709	2.86932	0.701824	3.98138	0.000178866	0.00911696	0.660154	0.12355	0.720953	0.473586	0.821259	-5.43199
ENSG00000196865	NHLRC2	374354	NHL repeat containing 2 [Source:HGNC Symbol;Acc:HGNC:24731]	7.77602	11.2121	6.76374e-05	0.00137433	0.296337	4.69969	1.44554e-05	0.000365709	2.50003	0.185225	2.93183	0.00468111	0.0536883	-2.91472	0.111112	1.79201	0.0778988	0.396686	-5.26558
ENSG00000135709	KIAA0513	9764	KIAA0513 [Source:HGNC Symbol;Acc:HGNC:29058]	4.39021	11.3838	5.95939e-05	0.00124651	0.347645	4.69782	1.45541e-05	0.000366435	2.6756	0.126921	1.71196	0.0917873	0.275314	-5.30547	0.220724	3.03152	0.00352007	0.0775376	-2.33171
ENSG00000160991	ORAI2	80228	ORAI calcium release-activated calcium modulator 2 [Source:HGNC Symbol;Acc:HGNC:21667]	3.11738	11.7915	4.42095e-05	0.00100418	0.565986	4.69783	1.45534e-05	0.000366435	2.81906	0.166939	1.38358	0.171334	0.393144	-5.58905	0.399047	3.37116	0.00127836	0.0437381	-1.24335
ENSG00000067048	DDX3Y	8653	DEAD-box helicase 3 Y-linked [Source:HGNC Symbol;Acc:HGNC:2699]	4.09875	11.9639	3.89956e-05	0.000913537	0.384251	4.69854	1.45156e-05	0.000366435	2.6331	0.112365	1.37694	0.173369	0.395694	-5.86696	0.271886	3.44787	0.00100833	0.0384547	-1.24481
ENSG00000173276	ZBTB21	49854	zinc finger and BTB domain containing 21 [Source:HGNC Symbol;Acc:HGNC:13083]	5.10263	11.8122	4.35452e-05	0.000996086	0.727652	4.69836	1.45255e-05	0.000366435	2.61655	0.213222	1.37422	0.174207	0.396811	-5.88692	0.514429	3.38317	0.001232	0.0427393	-1.43331
ENSG00000141458	NPC1	4864	NPC intracellular cholesterol transporter 1 [Source:HGNC Symbol;Acc:HGNC:7897]	5.04768	11.8388	4.27113e-05	0.00098183	0.295857	4.69738	1.45772e-05	0.000366504	2.61937	0.0846397	1.34146	0.18455	0.410459	-5.92247	0.211218	3.40849	0.0011394	0.0408555	-1.35243
ENSG00000109079	TNFAIP1	7126	TNF alpha induced protein 1 [Source:HGNC Symbol;Acc:HGNC:11894]	5.8456	11.4654	5.61236e-05	0.00118722	0.378874	4.69382	1.47668e-05	0.000370588	2.55616	0.130847	1.61801	0.11062	0.307165	-5.58832	0.248027	3.12526	0.00267856	0.0662631	-2.19804
ENSG00000156931	VPS8	23355	VPS8 subunit of CORVET complex [Source:HGNC Symbol;Acc:HGNC:29122]	5.65227	13.2872	1.51306e-05	0.000454207	0.346616	4.69351	1.47832e-05	0.000370588	2.56581	0.0446565	0.603608	0.548256	0.744546	-6.68147	0.30196	4.15711	9.84295e-05	0.0101482	0.909214
ENSG00000139613	SMARCC2	6601	SWI/SNF related, matrix associated, actin dependent regulator of chromatin subfamily c member 2 [Source:HGNC Symbol;Acc:HGNC:11105]	6.89529	11.0071	7.87291e-05	0.00153608	-0.17095	-4.69275	1.48239e-05	0.000371144	2.50496	-0.0884247	-2.42289	0.0182618	0.112538	-4.11207	-0.0825248	-2.30204	0.0246252	0.22737	-4.24987
ENSG00000150540	HNMT	3176	histamine N-methyltransferase [Source:HGNC Symbol;Acc:HGNC:5028]	4.78631	13.596	1.21802e-05	0.00038797	-0.5233	-4.68961	1.49938e-05	0.00037477	2.61001	-0.48932	-4.37898	4.55e-05	0.00411447	1.59914	-0.03398	-0.309029	0.758312	0.936895	-6.60742
ENSG00000205060	SLC35B4	84912	solute carrier family 35 member B4 [Source:HGNC Symbol;Acc:HGNC:20584]	4.15239	11.2294	6.67772e-05	0.00136148	-0.265522	-4.68973	1.49874e-05	0.00037477	2.67301	-0.171327	-3.02164	0.00362187	0.0464861	-2.44103	-0.0941956	-1.68439	0.0970188	0.438953	-5.18671
ENSG00000162613	FUBP1	8880	far upstream element binding protein 1 [Source:HGNC Symbol;Acc:HGNC:4004]	6.43541	11.5756	5.1766e-05	0.00111962	0.207903	4.68836	1.50616e-05	0.00037615	2.50916	0.0665429	1.49782	0.139138	0.349559	-5.80339	0.14136	3.24043	0.00190198	0.0547058	-1.91124
ENSG00000176046	NUPR1	26471	nuclear protein 1, transcriptional regulator [Source:HGNC Symbol;Acc:HGNC:29990]	4.77196	11.0299	7.74092e-05	0.00151914	-0.380671	-4.68719	1.51259e-05	0.000377439	2.60382	-0.219657	-2.70015	0.00887438	0.0754967	-3.32788	-0.161014	-2.01193	0.0484771	0.314705	-4.69282
ENSG00000187164	SHTN1	57698	shootin 1 [Source:HGNC Symbol;Acc:HGNC:29319]	4.43273	11.5377	5.32229e-05	0.0011404	-0.38572	-4.68543	1.52228e-05	0.00037954	2.6304	-0.275041	-3.33627	0.00142265	0.0283477	-1.61173	-0.110679	-1.36097	0.178338	0.574934	-5.69583
ENSG00000168675	LDLRAD4	753	low density lipoprotein receptor class A domain containing 4 [Source:HGNC Symbol;Acc:HGNC:1224]	6.19801	14.9371	4.8286e-06	0.000194112	0.297487	4.68362	1.53226e-05	0.000381479	2.5044	0.307786	4.83551	8.80526e-06	0.0015604	3.09428	-0.0102994	-0.164857	0.869581	0.970299	-6.75076
ENSG00000101193	GID8	54994	GID complex subunit 8 homolog [Source:HGNC Symbol;Acc:HGNC:15857]	4.78302	10.9708	8.08826e-05	0.00156876	-0.184075	-4.68356	1.53261e-05	0.000381479	2.59116	-0.100498	-2.55251	0.0131125	0.0941074	-3.67813	-0.0835773	-2.15748	0.0347601	0.270096	-4.40919
ENSG00000124444	ZNF576	79177	zinc finger protein 576 [Source:HGNC Symbol;Acc:HGNC:28357]	2.15582	11.4244	5.78387e-05	0.00121832	-0.294103	-4.68289	1.53633e-05	0.000382088	2.86819	-0.204353	-3.25079	0.00184364	0.032657	-1.53056	-0.0897499	-1.44421	0.153599	0.535695	-5.19228
ENSG00000136603	SKIL	6498	SKI like proto-oncogene [Source:HGNC Symbol;Acc:HGNC:10897]	6.94188	11.7429	4.58021e-05	0.00103328	0.511665	4.68203	1.54113e-05	0.000382962	2.46452	0.1484	1.35538	0.1801	0.404946	-6.02832	0.363265	3.38234	0.00123514	0.0427959	-1.53462
ENSG00000164169	PRMT9	90826	protein arginine methyltransferase 9 [Source:HGNC Symbol;Acc:HGNC:25099]	3.71087	11.007	7.8735e-05	0.00153608	0.423028	4.68138	1.54474e-05	0.000383541	2.69106	0.194398	2.14701	0.0356197	0.162357	-4.41687	0.22863	2.57237	0.0124515	0.158396	-3.38239
ENSG00000175711	B3GNTL1	146712	UDP-GlcNAc:betaGal beta-1,3-N-acetylglucosaminyltransferase like 1 [Source:HGNC Symbol;Acc:HGNC:21727]	2.20415	11.0927	7.38886e-05	0.00147132	0.438783	4.68005	1.55223e-05	0.00038508	2.85577	0.270474	2.87893	0.00543267	0.0580983	-2.50676	0.168309	1.82636	0.0725002	0.382531	-4.62085
ENSG00000183783	KCTD8	386617	potassium channel tetramerization domain containing 8 [Source:HGNC Symbol;Acc:HGNC:22394]	-0.614759	11.512	5.42352e-05	0.00115381	-1.13251	-4.67947	1.55551e-05	0.000385254	2.78061	-0.806831	-3.33866	0.00141227	0.028235	-1.09176	-0.325678	-1.34739	0.182644	0.580979	-4.82481
ENSG00000158717	RNF166	115992	ring finger protein 166 [Source:HGNC Symbol;Acc:HGNC:28856]	3.524	10.9938	7.95115e-05	0.00154819	0.281736	4.67877	1.55942e-05	0.000385902	2.70169	0.129901	2.15323	0.0351066	0.161124	-4.37749	0.151835	2.56442	0.0127123	0.160146	-3.37609
ENSG00000115289	PCGF1	84759	polycomb group ring finger 1 [Source:HGNC Symbol;Acc:HGNC:17615]	2.87355	11.262	6.51919e-05	0.00133921	-0.307622	-4.67761	1.56601e-05	0.000387212	2.77704	-0.111928	-1.6995	0.0941227	0.279098	-5.07792	-0.195694	-3.00942	0.00375162	0.0805429	-2.18173
ENSG00000155016	CYP2U1	113612	cytochrome P450 family 2 subfamily U member 1 [Source:HGNC Symbol;Acc:HGNC:20582]	4.80944	11.3005	6.33636e-05	0.00130886	-0.228173	-4.67641	1.5728e-05	0.000388568	2.56339	-0.0818869	-1.67514	0.0988276	0.286664	-5.41357	-0.146286	-3.04305	0.00340474	0.0761199	-2.34224
ENSG00000101000	PROCR	10544	protein C receptor [Source:HGNC Symbol;Acc:HGNC:9452]	3.84616	10.9313	8.32902e-05	0.00160055	-0.840071	-4.67527	1.57932e-05	0.000389856	2.66042	-0.472905	-2.62928	0.0107217	0.0838497	-3.37703	-0.367166	-2.05679	0.043822	0.300279	-4.47633
ENSG00000015479	MATR3	9782	matrin 3 [Source:HGNC Symbol;Acc:HGNC:6912]	4.65408	12.8682	2.03571e-05	0.000563526	0.446228	4.67484	1.58179e-05	0.000390144	2.57351	0.392953	4.10673	0.000116965	0.00705785	0.715979	0.053275	0.567714	0.572232	0.867602	-6.47721
ENSG00000107560	RAB11FIP2	22841	RAB11 family interacting protein 2 [Source:HGNC Symbol;Acc:HGNC:29152]	5.50345	12.3599	2.9288e-05	0.000735746	-0.175703	-4.6742	1.58544e-05	0.000390722	2.50815	-0.145733	-3.87035	0.000259132	0.0115144	-0.104882	-0.0299697	-0.809366	0.421329	0.793316	-6.39101
ENSG00000149547	EI24	9538	EI24 autophagy associated transmembrane protein [Source:HGNC Symbol;Acc:HGNC:13276]	5.98566	13.5282	1.2773e-05	0.000402869	-0.207995	-4.67372	1.58819e-05	0.000391077	2.47911	-0.194951	-4.37328	4.64214e-05	0.00416157	1.50491	-0.0130442	-0.297682	0.766918	0.940116	-6.70749
ENSG00000101307	SIRPB1	10326	signal regulatory protein beta 1 [Source:HGNC Symbol;Acc:HGNC:15928]	1.60405	12.6547	2.37064e-05	0.000630532	1.37169	4.67293	1.59279e-05	0.000391886	2.86241	0.264126	0.899326	0.371879	0.604629	-5.85468	1.10756	3.89767	0.000236656	0.0160321	0.430238
ENSG00000112769	LAMA4	3910	laminin subunit alpha 4 [Source:HGNC Symbol;Acc:HGNC:6484]	7.45675	11.3643	6.04576e-05	0.0012628	-0.368647	-4.67156	1.6007e-05	0.000391915	2.41163	-0.255716	-3.23463	0.00193542	0.0334895	-2.08749	-0.112932	-1.45362	0.150979	0.532047	-5.78175
ENSG00000170271	FAXDC2	10826	fatty acid hydroxylase domain containing 2 [Source:HGNC Symbol;Acc:HGNC:1334]	6.09096	10.9239	8.37508e-05	0.00160562	-0.367859	-4.67111	1.60328e-05	0.000391915	2.46503	-0.176642	-2.23894	0.0286733	0.143891	-4.46753	-0.191217	-2.46532	0.0164051	0.183191	-3.85078
ENSG00000150681	RGS18	64407	regulator of G protein signaling 18 [Source:HGNC Symbol;Acc:HGNC:14261]	2.55927	12.1413	3.42908e-05	0.000828667	1.04645	4.67141	1.60153e-05	0.000391915	2.78095	0.250271	1.11563	0.268787	0.508064	-5.82165	0.796182	3.64379	0.000542682	0.0265292	-0.403866
ENSG00000170961	HAS2	3037	hyaluronan synthase 2 [Source:HGNC Symbol;Acc:HGNC:4819]	3.98539	13.2203	1.58623e-05	0.000469099	1.11802	4.67117	1.60294e-05	0.000391915	2.61579	0.144422	0.60268	0.548869	0.745038	-6.51438	0.973596	4.15823	9.80502e-05	0.0101482	1.02887
ENSG00000136122	BORA	79866	BORA aurora kinase A activator [Source:HGNC Symbol;Acc:HGNC:24724]	0.936076	10.978	8.04491e-05	0.00156339	-0.543897	-4.66951	1.61262e-05	0.000393846	2.87899	-0.325276	-2.79157	0.0069217	0.0659473	-2.53922	-0.218621	-1.88993	0.063336	0.358836	-4.28747
ENSG00000235106	BRD3OS	266655	BRD3 opposite strand [Source:HGNC Symbol;Acc:HGNC:24742]	3.7277	10.9052	8.49236e-05	0.00162602	-0.308793	-4.66831	1.61964e-05	0.000395236	2.64531	-0.172606	-2.60559	0.0114133	0.0870767	-3.42073	-0.136186	-2.08244	0.0413381	0.291278	-4.41942
ENSG00000160049	DFFA	1676	DNA fragmentation factor subunit alpha [Source:HGNC Symbol;Acc:HGNC:2772]	5.22208	10.8714	8.70915e-05	0.00166007	-0.156899	-4.66412	1.64437e-05	0.000400945	2.49125	-0.0792866	-2.35271	0.0217496	0.123458	-4.16544	-0.0776126	-2.3417	0.0223479	0.216022	-4.06458
ENSG00000141510	TP53	7157	tumor protein p53 [Source:HGNC Symbol;Acc:HGNC:11998]	4.63949	12.3654	2.91725e-05	0.000734699	-0.361551	-4.66234	1.655e-05	0.000403208	2.52973	-0.302447	-3.89462	0.000239069	0.0110538	0.0376877	-0.0591039	-0.77248	0.442698	0.806522	-6.33808
ENSG00000118900	UBN1	29855	ubinuclein 1 [Source:HGNC Symbol;Acc:HGNC:12506]	5.31741	11.4882	5.5192e-05	0.00117083	0.24957	4.66084	1.66398e-05	0.000405064	2.47319	0.0778359	1.45099	0.151709	0.366885	-5.79713	0.171735	3.2598	0.00179428	0.0530578	-1.7933
ENSG00000003756	RBM5	10181	RNA binding motif protein 5 [Source:HGNC Symbol;Acc:HGNC:9902]	6.32351	11.8822	4.13811e-05	0.000959375	0.23749	4.65943	1.67247e-05	0.0004068	2.41341	0.18586	3.63925	0.000550642	0.0172221	-0.862483	0.0516308	1.02985	0.306989	0.707634	-6.24516
ENSG00000160446	ZDHHC12	84885	zinc finger DHHC-type containing 12 [Source:HGNC Symbol;Acc:HGNC:19159]	2.13852	10.8394	8.91928e-05	0.00168507	-0.365043	-4.65791	1.68169e-05	0.000408378	2.78644	-0.20034	-2.55394	0.0130639	0.0938969	-3.27128	-0.164703	-2.11991	0.0379297	0.281052	-4.07155
ENSG00000137573	SULF1	23213	sulfatase 1 [Source:HGNC Symbol;Acc:HGNC:20391]	6.75516	11.2591	6.53303e-05	0.00134113	-0.838363	-4.65732	1.68528e-05	0.000408917	2.38923	-0.575885	-3.19384	0.00218643	0.0357648	-2.17103	-0.262478	-1.47847	0.144227	0.521366	-5.71261
ENSG00000124209	RAB22A	57403	RAB22A, member RAS oncogene family [Source:HGNC Symbol;Acc:HGNC:9764]	5.77798	10.8898	8.59044e-05	0.00164164	-0.232565	-4.65682	1.68837e-05	0.000409334	2.43185	-0.106375	-2.12619	0.037383	0.166531	-4.67777	-0.12619	-2.56536	0.0126813	0.16014	-3.60288
ENSG00000104142	VPS18	57617	VPS18 core subunit of CORVET and HOPS complexes [Source:HGNC Symbol;Acc:HGNC:15972]	4.57476	10.9371	8.29322e-05	0.00159607	-0.255638	-4.6559	1.69398e-05	0.000410361	2.51358	-0.154258	-2.80487	0.00667293	0.0646912	-3.04789	-0.101381	-1.87169	0.0658592	0.36422	-4.92528
ENSG00000285476	NA	NA	novel transcript	0.65976	10.7816	9.31223e-05	0.00173842	-2.33773	-4.65509	1.69894e-05	0.00041123	2.82807	-1.03122	-2.06805	0.0427163	0.179199	-4.04206	-1.30651	-2.55201	0.0131296	0.162657	-2.96959
ENSG00000133250	ZNF414	84330	zinc finger protein 414 [Source:HGNC Symbol;Acc:HGNC:20630]	2.82168	10.8141	9.08911e-05	0.00170771	-0.267558	-4.65469	1.70143e-05	0.000411497	2.70505	-0.137826	-2.39482	0.0195921	0.116707	-3.74694	-0.129732	-2.28206	0.0258484	0.232893	-3.86997
ENSG00000163347	CLDN1	9076	claudin 1 [Source:HGNC Symbol;Acc:HGNC:2032]	4.25092	10.9501	8.21378e-05	0.00158692	-2.55278	-4.65252	1.7148e-05	0.000414089	2.54963	-1.58756	-2.88955	0.00527327	0.0571093	-2.7769	-0.965221	-1.76255	0.082791	0.408265	-5.0416
ENSG00000138375	SMARCAL1	50485	SWI/SNF related, matrix associated, actin dependent regulator of chromatin, subfamily a like 1 [Source:HGNC Symbol;Acc:HGNC:11102]	4.18605	10.8105	9.11348e-05	0.00171094	-0.257852	-4.6525	1.71491e-05	0.000414089	2.53947	-0.130861	-2.35741	0.0214991	0.122643	-4.04657	-0.126991	-2.32129	0.0234953	0.221591	-4.00062
ENSG00000188396	TCTEX1D4	343521	Tctex1 domain containing 4 [Source:HGNC Symbol;Acc:HGNC:32315]	-2.91156	10.8623	8.76807e-05	0.00166493	1.37859	4.65218	1.71688e-05	0.000414229	1.9277	0.778071	2.61827	0.0110383	0.0852165	-2.80832	0.60052	2.07197	0.0423368	0.294425	-3.72407
ENSG00000154217	PITPNC1	26207	phosphatidylinositol transfer protein cytoplasmic 1 [Source:HGNC Symbol;Acc:HGNC:21045]	5.18354	10.9402	8.27417e-05	0.00159446	0.399276	4.65183	1.71906e-05	0.000414421	2.44861	0.171238	1.99119	0.0507679	0.198021	-4.8981	0.228039	2.70363	0.00879169	0.13057	-3.23812
ENSG00000156535	CD109	135228	CD109 molecule [Source:HGNC Symbol;Acc:HGNC:21685]	5.99794	11.1531	7.06568e-05	0.00141736	0.377836	4.64847	1.74005e-05	0.000418467	2.39061	0.254296	3.12228	0.00270212	0.0396802	-2.33121	0.12354	1.54607	0.12706	0.495085	-5.57854
ENSG00000103257	SLC7A5	8140	solute carrier family 7 member 5 [Source:HGNC Symbol;Acc:HGNC:11063]	3.11171	13.0183	1.82993e-05	0.000522545	1.02274	4.64819	1.74185e-05	0.000418562	2.64334	0.138487	0.629019	0.531594	0.732204	-6.33891	0.884251	4.10788	0.000116504	0.0111809	0.964428
ENSG00000143379	SETDB1	9869	SET domain bifurcated histone lysine methyltransferase 1 [Source:HGNC Symbol;Acc:HGNC:10761]	4.64962	11.2142	6.75347e-05	0.00137318	-0.173834	-4.64659	1.75193e-05	0.000420497	2.47411	-0.0602178	-1.60675	0.113072	0.310943	-5.50328	-0.113616	-3.08094	0.0030498	0.071299	-2.2252
ENSG00000079257	LXN	56925	latexin [Source:HGNC Symbol;Acc:HGNC:13347]	3.30207	13.4891	1.31274e-05	0.000411009	-0.564148	-4.64362	1.77082e-05	0.000424379	2.6056	-0.534266	-4.39503	4.29992e-05	0.00400107	1.80595	-0.0298823	-0.248753	0.804355	0.951432	-6.40182
ENSG00000119616	FCF1	51077	FCF1 rRNA-processing protein [Source:HGNC Symbol;Acc:HGNC:20220]	4.97322	11.3533	6.09477e-05	0.00126832	-0.180602	-4.64328	1.773e-05	0.000424379	2.43574	-0.129447	-3.32231	0.00148457	0.029058	-1.70555	-0.0511543	-1.33482	0.186705	0.586403	-5.79396
ENSG00000174206	C12orf66	144577	chromosome 12 open reading frame 66 [Source:HGNC Symbol;Acc:HGNC:26517]	2.97052	10.7624	9.44642e-05	0.00175066	-0.26725	-4.64323	1.77329e-05	0.000424379	2.65127	-0.14292	-2.4803	0.0157909	0.103684	-3.58056	-0.124331	-2.18123	0.0328788	0.262953	-4.09552
ENSG00000105516	DBP	1628	D-box binding PAR bZIP transcription factor [Source:HGNC Symbol;Acc:HGNC:2697]	3.82175	22.205	4.88884e-08	6.88797e-06	-0.725479	-4.64303	1.77458e-05	0.000424379	2.55518	0.272173	1.73727	0.08719	0.26782	-5.16966	-0.997651	-6.42745	1.91493e-08	8.55164e-05	9.19822
ENSG00000168502	MTCL1	23255	microtubule crosslinking factor 1 [Source:HGNC Symbol;Acc:HGNC:29121]	2.46969	10.8094	9.12075e-05	0.00171123	0.649932	4.64262	1.77721e-05	0.000424667	2.70625	0.306099	2.18223	0.0328014	0.155072	-4.11864	0.343833	2.49814	0.0150869	0.174934	-3.34494
ENSG00000205323	SARNP	84324	SAP domain containing ribonucleoprotein [Source:HGNC Symbol;Acc:HGNC:24432]	0.852376	11.9593	3.91263e-05	0.000915358	0.438252	4.64186	1.78211e-05	0.000425499	2.78701	0.352307	3.72207	0.0004215	0.0148259	-0.0644228	0.0859444	0.925878	0.358017	0.746603	-5.51317
ENSG00000144227	NXPH2	11249	neurexophilin 2 [Source:HGNC Symbol;Acc:HGNC:8076]	-2.56988	10.7066	9.84828e-05	0.00179584	-2.47271	-4.64068	1.78968e-05	0.000426965	2.14515	-1.32305	-2.49822	0.0150837	0.101335	-2.99704	-1.14966	-2.12853	0.0371812	0.278316	-3.63448
ENSG00000179044	EXOC3L1	283849	exocyst complex component 3 like 1 [Source:HGNC Symbol;Acc:HGNC:27540]	0.363769	10.77	9.39321e-05	0.00174699	0.682193	4.63695	1.81398e-05	0.000432358	2.75744	0.346734	2.35123	0.0218293	0.123733	-3.44285	0.335459	2.33202	0.0228855	0.218323	-3.41243
ENSG00000165071	TMEM71	137835	transmembrane protein 71 [Source:HGNC Symbol;Acc:HGNC:26572]	4.76127	12.1254	3.46891e-05	0.000834915	0.686014	4.63676	1.81518e-05	0.000432358	2.43011	0.145373	0.98075	0.33044	0.567608	-6.30588	0.540641	3.71652	0.000429154	0.0230029	-0.419602
ENSG00000109756	RAPGEF2	9693	Rap guanine nucleotide exchange factor 2 [Source:HGNC Symbol;Acc:HGNC:16854]	6.54547	12.6846	2.32037e-05	0.000622147	0.229079	4.6364	1.81758e-05	0.000432584	2.3231	0.202217	4.08455	0.000126154	0.00743694	0.523791	0.0268623	0.552779	0.582356	0.872295	-6.63197
ENSG00000179029	TMEM107	84314	transmembrane protein 107 [Source:HGNC Symbol;Acc:HGNC:28128]	2.38106	12.0736	3.60144e-05	0.000860572	-0.373805	-4.63608	1.81969e-05	0.00043274	2.6869	-0.306198	-3.79472	0.000332516	0.0132425	0.00695665	-0.0676062	-0.847217	0.400058	0.779177	-5.89188
ENSG00000177465	ACOT4	122970	acyl-CoA thioesterase 4 [Source:HGNC Symbol;Acc:HGNC:19748]	0.70402	12.9515	1.91873e-05	0.000539141	-0.626078	-4.63571	1.82212e-05	0.000432975	2.76496	-0.566411	-4.19687	8.58367e-05	0.00601844	1.36127	-0.0596671	-0.444504	0.658191	0.903179	-5.78691
ENSG00000066735	KIF26A	26153	kinesin family member 26A [Source:HGNC Symbol;Acc:HGNC:20226]	4.01047	15.6968	2.89275e-06	0.000131512	0.448333	4.63513	1.8259e-05	0.000433182	2.4951	0.493976	5.09263	3.39466e-06	0.000937289	4.15604	-0.0456433	-0.480893	0.632247	0.893078	-6.44429
ENSG00000155816	FMN2	56776	formin 2 [Source:HGNC Symbol;Acc:HGNC:14074]	0.0287171	11.5433	5.30035e-05	0.00113651	-1.6891	-4.63524	1.8252e-05	0.000433182	2.73299	-1.26595	-3.48683	0.000892801	0.0225018	-0.701113	-0.423154	-1.15387	0.252882	0.658816	-5.14509
ENSG00000133398	MED10	84246	mediator complex subunit 10 [Source:HGNC Symbol;Acc:HGNC:28760]	3.82427	10.7396	9.60891e-05	0.00176947	-0.254414	-4.63323	1.8385e-05	0.000435482	2.51304	-0.121221	-2.20421	0.0311431	0.150593	-4.31713	-0.133192	-2.45498	0.0168411	0.185794	-3.65901
ENSG00000160469	BRSK1	84446	BR serine/threonine kinase 1 [Source:HGNC Symbol;Acc:HGNC:18994]	2.68363	15.1604	4.15002e-06	0.000173366	0.437808	4.63266	1.84226e-05	0.000436027	2.64867	0.468711	4.94485	5.88435e-06	0.00125627	3.75986	-0.0309036	-0.332594	0.740537	0.931056	-6.24608
ENSG00000124279	FASTKD3	79072	FAST kinase domains 3 [Source:HGNC Symbol;Acc:HGNC:28758]	2.50574	11.0484	7.63554e-05	0.0015038	-0.298105	-4.63227	1.84483e-05	0.000436125	2.66382	-0.199158	-3.09182	0.00295446	0.0414962	-2.00805	-0.0989463	-1.55279	0.125447	0.492504	-5.10311
ENSG00000101935	AMMECR1	9949	Alport syndrome, mental retardation, midface hypoplasia and elliptocytosis chromosomal region gene 1 [Source:HGNC Symbol;Acc:HGNC:467]	2.86969	11.1824	6.91398e-05	0.00139348	-0.399992	-4.62992	1.86055e-05	0.000438581	2.61747	-0.279139	-3.22918	0.0019673	0.0337514	-1.69269	-0.120853	-1.41013	0.163383	0.552321	-5.36864
ENSG00000157823	AP3S2	10239	adaptor related protein complex 3 subunit sigma 2 [Source:HGNC Symbol;Acc:HGNC:571]	4.76887	10.8739	8.69282e-05	0.00165802	-0.220528	-4.63035	1.85766e-05	0.000438581	2.40969	-0.0904579	-1.89612	0.0624985	0.221504	-5.02929	-0.13007	-2.76835	0.00737625	0.118325	-3.03627
ENSG00000176714	CCDC121	79635	coiled-coil domain containing 121 [Source:HGNC Symbol;Acc:HGNC:25833]	2.59449	11.0824	7.44496e-05	0.00147365	-0.408344	-4.62973	1.8618e-05	0.000438581	2.64505	-0.14302	-1.61928	0.110345	0.306823	-5.1486	-0.265325	-3.03606	0.00347424	0.0769822	-2.0699
ENSG00000086062	B4GALT1	2683	beta-1,4-galactosyltransferase 1 [Source:HGNC Symbol;Acc:HGNC:924]	6.92855	12.0557	3.64836e-05	0.000867733	0.550175	4.62972	1.86187e-05	0.000438581	2.28419	0.11868	0.996881	0.322608	0.560336	-6.4409	0.431495	3.69334	0.000462612	0.0241569	-0.612315
ENSG00000125505	MBOAT7	79143	membrane bound O-acyltransferase domain containing 7 [Source:HGNC Symbol;Acc:HGNC:15505]	4.80961	14.2904	7.51872e-06	0.000272876	0.491386	4.62789	1.8742e-05	0.000441139	2.39148	0.0115977	0.109053	0.913504	0.960342	-6.78918	0.479788	4.59933	2.07726e-05	0.00440041	2.43777
ENSG00000138617	PARP16	54956	poly(ADP-ribose) polymerase family member 16 [Source:HGNC Symbol;Acc:HGNC:26040]	3.0372	10.8308	8.97631e-05	0.0016932	-0.25495	-4.62344	1.9045e-05	0.000447918	2.57188	-0.158245	-2.86613	0.00563056	0.0590102	-2.67891	-0.0967055	-1.77434	0.0808033	0.403822	-4.86038
ENSG00000019144	PHLDB1	23187	pleckstrin homology like domain family B member 1 [Source:HGNC Symbol;Acc:HGNC:23697]	7.37326	10.7565	9.4879e-05	0.00175368	0.351082	4.62246	1.91129e-05	0.000448808	2.24231	0.207103	2.72148	0.0083783	0.0731194	-3.43251	0.143979	1.92831	0.0582921	0.344154	-5.01089
ENSG00000161179	YDJC	150223	YdjC chitooligosaccharide deacetylase homolog [Source:HGNC Symbol;Acc:HGNC:27158]	1.56172	18.9123	3.60825e-07	2.90498e-05	-0.454467	-4.61991	1.92895e-05	0.000452243	2.69673	-0.577123	-5.8701	1.72738e-07	0.00016032	7.08116	0.122656	1.25646	0.213555	0.617838	-5.31357
ENSG00000133858	ZFC3H1	196441	zinc finger C3H1-type containing [Source:HGNC Symbol;Acc:HGNC:28328]	6.29473	10.9439	8.25172e-05	0.00159219	0.244538	4.6201	1.92761e-05	0.000452243	2.27756	0.0932246	1.75803	0.083564	0.26188	-5.38717	0.151314	2.90642	0.00502919	0.0957278	-2.7987
ENSG00000004139	SARM1	23098	sterile alpha and TIR motif containing 1 [Source:HGNC Symbol;Acc:HGNC:17074]	4.1219	11.5285	5.3584e-05	0.00114485	-0.332501	-4.61891	1.93587e-05	0.000453509	2.43379	-0.0891292	-1.23604	0.220998	0.454739	-5.94158	-0.243372	-3.41705	0.00110958	0.0402073	-1.23167
ENSG00000136870	ZNF189	7743	zinc finger protein 189 [Source:HGNC Symbol;Acc:HGNC:12980]	5.20722	11.1004	7.34671e-05	0.0014639	0.553265	4.61679	1.95074e-05	0.000456635	2.32971	0.383975	3.19692	0.00216648	0.0356425	-2.0717	0.169291	1.43717	0.155581	0.538849	-5.67615
ENSG00000187889	FYB2	199920	FYN binding protein 2 [Source:HGNC Symbol;Acc:HGNC:27295]	2.23679	11.7301	4.62348e-05	0.00103756	-0.940275	-4.61656	1.95234e-05	0.000456651	2.63751	-0.218777	-1.07332	0.28719	0.526707	-5.77856	-0.721498	-3.55653	0.000716787	0.0310736	-0.599046
ENSG00000166527	CLEC4D	338339	C-type lectin domain family 4 member D [Source:HGNC Symbol;Acc:HGNC:14554]	-1.43443	12.4275	2.78985e-05	0.000712222	1.98459	4.61538	1.96066e-05	0.000458238	2.44433	0.371773	0.864822	0.390394	0.620753	-5.296	1.61281	3.88629	0.000245782	0.0162777	0.182024
ENSG00000150433	TMEM218	219854	transmembrane protein 218 [Source:HGNC Symbol;Acc:HGNC:27344]	2.84359	11.8778	4.15161e-05	0.000960531	-0.307892	-4.61281	1.97886e-05	0.000462132	2.55831	-0.249559	-3.73568	0.000403263	0.0145904	-0.231904	-0.0583325	-0.88346	0.380322	0.765424	-5.95391
ENSG00000109881	CCDC34	91057	coiled-coil domain containing 34 [Source:HGNC Symbol;Acc:HGNC:25079]	1.58835	11.6472	4.91228e-05	0.00107323	-0.517784	-4.61158	1.98762e-05	0.000462438	2.66657	-0.405197	-3.60749	0.000609562	0.0181152	-0.458354	-0.112587	-1.01121	0.315753	0.713879	-5.58447
ENSG00000101343	CRNKL1	51340	crooked neck pre-mRNA splicing factor 1 [Source:HGNC Symbol;Acc:HGNC:15762]	5.00827	10.7097	9.82579e-05	0.00179283	-0.160374	-4.61205	1.98427e-05	0.000462438	2.32583	-0.0951295	-2.73091	0.00816717	0.0720915	-3.27296	-0.065245	-1.90378	0.0614742	0.353527	-4.91274
ENSG00000160588	MPZL3	196264	myelin protein zero like 3 [Source:HGNC Symbol;Acc:HGNC:27279]	1.93682	10.7234	9.72596e-05	0.00178333	0.764751	4.61197	1.98485e-05	0.000462438	2.64167	0.346569	2.08506	0.0410915	0.175972	-4.2289	0.418182	2.58134	0.012163	0.156662	-3.09507
ENSG00000077238	IL4R	3566	interleukin 4 receptor [Source:HGNC Symbol;Acc:HGNC:6015]	5.14067	11.8073	4.37027e-05	0.000997978	0.620246	4.61154	1.98791e-05	0.000462438	2.31302	0.145488	1.07985	0.284297	0.524016	-6.24315	0.474758	3.59295	0.000638479	0.0289829	-0.822102
ENSG00000161798	AQP5	362	aquaporin 5 [Source:HGNC Symbol;Acc:HGNC:638]	-0.704505	10.7721	9.37793e-05	0.00174523	-0.955024	-4.61125	1.99004e-05	0.000462572	2.55393	-0.595055	-2.87341	0.00551719	0.0584562	-2.21874	-0.359969	-1.74494	0.0858357	0.414591	-4.29676
ENSG00000117751	PPP1R8	5511	protein phosphatase 1 regulatory subunit 8 [Source:HGNC Symbol;Acc:HGNC:9296]	4.81525	11.5622	5.22765e-05	0.00112658	-0.173515	-4.60813	2.01251e-05	0.000467068	2.32588	-0.134383	-3.56286	0.00070256	0.0198719	-0.993943	-0.0391319	-1.05484	0.295498	0.698485	-6.10582
ENSG00000088247	KHSRP	8570	KH-type splicing regulatory protein [Source:HGNC Symbol;Acc:HGNC:6316]	6.03019	13.4728	1.32785e-05	0.000414004	-0.158504	-4.60643	2.02483e-05	0.000469562	2.24304	-0.152779	-4.43246	3.76746e-05	0.00367746	1.70294	-0.00572429	-0.168957	0.866368	0.969547	-6.74011
ENSG00000171310	CHST11	50515	carbohydrate sulfotransferase 11 [Source:HGNC Symbol;Acc:HGNC:17422]	4.52992	10.9407	8.27135e-05	0.00159446	0.371313	4.60588	2.02888e-05	0.000470128	2.34324	0.135804	1.68138	0.0976045	0.284813	-5.37248	0.235508	2.96966	0.00420408	0.0860476	-2.50879
ENSG00000182511	FES	2242	FES proto-oncogene, tyrosine kinase [Source:HGNC Symbol;Acc:HGNC:3657]	3.72965	13.0415	1.80007e-05	0.000515497	0.423778	4.60567	2.03042e-05	0.000470128	2.42588	0.0456904	0.495911	0.62167	0.794823	-6.52112	0.378088	4.17921	9.12233e-05	0.00976613	1.13299
ENSG00000140263	SORD	6652	sorbitol dehydrogenase [Source:HGNC Symbol;Acc:HGNC:11184]	2.82671	10.5825	0.000108074	0.00193645	-0.406973	-4.60345	2.04669e-05	0.000473528	2.5297	-0.219701	-2.4827	0.0156945	0.103447	-3.55351	-0.187272	-2.13893	0.0362948	0.27585	-4.15749
ENSG00000134531	EMP1	2012	epithelial membrane protein 1 [Source:HGNC Symbol;Acc:HGNC:3333]	7.82111	15.661	2.96284e-06	0.000133681	0.741199	4.60031	2.0699e-05	0.000478529	2.15055	-0.0553245	-0.3428	0.732882	0.862032	-6.91579	0.796523	5.03148	4.26546e-06	0.00168664	3.83418
ENSG00000174606	ANGEL2	90806	angel homolog 2 [Source:HGNC Symbol;Acc:HGNC:30534]	5.044	12.1132	3.49963e-05	0.000840953	-0.18455	-4.59627	2.10021e-05	0.00048516	2.26869	-0.0346913	-0.862407	0.391711	0.621977	-6.4411	-0.149858	-3.7879	0.000340043	0.0199543	-0.22087
ENSG00000185022	MAFF	23764	MAF bZIP transcription factor F [Source:HGNC Symbol;Acc:HGNC:6780]	4.06881	11.311	6.28769e-05	0.00130297	1.35154	4.59492	2.11042e-05	0.000487142	2.34438	0.400283	1.35818	0.179217	0.403686	-5.79596	0.951255	3.30909	0.00154553	0.0483892	-1.55415
ENSG00000185565	LSAMP	4045	limbic system associated membrane protein [Source:HGNC Symbol;Acc:HGNC:6705]	4.43426	10.5431	0.000111324	0.00197807	-0.767259	-4.5939	2.11818e-05	0.000488555	2.31252	-0.381394	-2.27964	0.0260004	0.135937	-4.24335	-0.385865	-2.34014	0.0224339	0.216573	-3.98983
ENSG00000072849	DERL2	51009	derlin 2 [Source:HGNC Symbol;Acc:HGNC:17943]	4.28832	10.532	0.000112251	0.00198763	-0.209585	-4.5896	2.15118e-05	0.000495019	2.31176	-0.114462	-2.50245	0.0149211	0.100724	-3.73718	-0.0951228	-2.11078	0.0387366	0.284142	-4.44454
ENSG00000118503	TNFAIP3	7128	TNF alpha induced protein 3 [Source:HGNC Symbol;Acc:HGNC:11896]	5.11778	10.8355	8.94505e-05	0.00168887	1.36232	4.58974	2.15004e-05	0.000495019	2.24301	0.513713	1.7266	0.0891044	0.27108	-5.35389	0.848612	2.91653	0.00488783	0.0941294	-2.69836
ENSG00000064607	SUGP2	10147	SURP and G-patch domain containing 2 [Source:HGNC Symbol;Acc:HGNC:18641]	5.87247	10.744	9.5773e-05	0.00176583	0.241438	4.58767	2.16613e-05	0.000497749	2.18692	0.155346	2.94607	0.00449594	0.0524706	-2.79182	0.0860916	1.66283	0.101277	0.447689	-5.38891
ENSG00000100568	VTI1B	10490	vesicle transport through interaction with t-SNAREs 1B [Source:HGNC Symbol;Acc:HGNC:17793]	6.29911	13.3174	1.4812e-05	0.000447794	-0.20305	-4.58377	2.1967e-05	0.000503554	2.15105	-0.195345	-4.4023	4.19104e-05	0.00394896	1.58748	-0.00770492	-0.176685	0.860318	0.967963	-6.75551
ENSG00000169926	KLF13	51621	Kruppel like factor 13 [Source:HGNC Symbol;Acc:HGNC:13672]	6.95747	17.737	7.60113e-07	4.89306e-05	0.278798	4.58206	2.21019e-05	0.00050626	2.11857	0.343143	5.62779	4.42864e-07	0.000265616	5.96332	-0.0643444	-1.07533	0.286297	0.690464	-6.22939
ENSG00000128394	APOBEC3F	200316	apolipoprotein B mRNA editing enzyme catalytic subunit 3F [Source:HGNC Symbol;Acc:HGNC:17356]	2.38796	10.5569	0.000110175	0.0019635	-0.357611	-4.58066	2.22133e-05	0.00050842	2.49878	-0.21217	-2.71463	0.00853481	0.0739346	-2.94277	-0.145441	-1.88172	0.0644617	0.361341	-4.5576
ENSG00000095564	BTAF1	9044	B-TFIID TATA-box binding protein associated factor 1 [Source:HGNC Symbol;Acc:HGNC:17307]	6.11147	10.4889	0.000115942	0.00203818	0.275257	4.58038	2.22359e-05	0.000508548	2.14902	0.145393	2.41475	0.0186394	0.113806	-4.08987	0.129864	2.19699	0.0316796	0.258208	-4.42976
ENSG00000263001	GTF2I	2969	general transcription factor IIi [Source:HGNC Symbol;Acc:HGNC:4659]	6.00704	11.8036	4.38182e-05	0.000998958	-0.200574	-4.57647	2.25503e-05	0.00051495	2.14085	-0.165341	-3.76612	0.000365164	0.0137939	-0.458885	-0.0352336	-0.816331	0.417364	0.791036	-6.42027
ENSG00000176472	ZNF575	284346	zinc finger protein 575 [Source:HGNC Symbol;Acc:HGNC:27606]	1.63461	11.1301	7.18697e-05	0.00143783	-0.535368	-4.57622	2.25703e-05	0.000515014	2.54636	-0.392728	-3.35576	0.00134027	0.0275137	-1.17475	-0.14264	-1.22894	0.223633	0.627201	-5.36056
ENSG00000116661	FBXO2	26232	F-box protein 2 [Source:HGNC Symbol;Acc:HGNC:13581]	1.36359	10.5319	0.000112261	0.00198763	-0.993541	-4.57509	2.26619e-05	0.000516314	2.55632	-0.593815	-2.73516	0.00807373	0.0718886	-2.73505	-0.399726	-1.84634	0.0695061	0.374352	-4.43271
ENSG00000130522	JUND	3727	JunD proto-oncogene, AP-1 transcription factor subunit [Source:HGNC Symbol;Acc:HGNC:6206]	7.02164	10.5886	0.000107584	0.00193153	0.674877	4.57509	2.26616e-05	0.000516314	2.08934	0.28829	1.95054	0.0555311	0.20765	-5.08447	0.386588	2.66807	0.00967139	0.138019	-3.42793
ENSG00000147471	PLPBP	11212	pyridoxal phosphate binding protein [Source:HGNC Symbol;Acc:HGNC:9457]	6.05776	13.3978	1.39974e-05	0.000429689	-0.244682	-4.57394	2.27555e-05	0.000517794	2.12947	-0.238008	-4.44194	3.64303e-05	0.00362369	1.73391	-0.00667322	-0.126659	0.89961	0.979003	-6.74755
ENSG00000078018	MAP2	4133	microtubule associated protein 2 [Source:HGNC Symbol;Acc:HGNC:6839]	4.54323	10.4828	0.00011648	0.00204415	0.453011	4.57329	2.28089e-05	0.000518478	2.23053	0.25427	2.56173	0.0128017	0.0930124	-3.63095	0.198742	2.04125	0.0453886	0.305065	-4.61361
ENSG00000196396	PTPN1	5770	protein tyrosine phosphatase non-receptor type 1 [Source:HGNC Symbol;Acc:HGNC:9642]	5.55662	13.5799	1.23182e-05	0.000391834	0.317379	4.57142	2.2962e-05	0.00052156	2.14862	0.0154884	0.222723	0.824467	0.915146	-6.83078	0.30189	4.42007	3.93612e-05	0.00612376	1.78753
ENSG00000146376	ARHGAP18	93663	Rho GTPase activating protein 18 [Source:HGNC Symbol;Acc:HGNC:21035]	5.12193	11.8852	4.12902e-05	0.000958274	-0.606542	-4.57099	2.29978e-05	0.000521581	2.17649	-0.50734	-3.81815	0.000307887	0.0128386	-0.240635	-0.0992022	-0.757503	0.451552	0.811424	-6.39669
ENSG00000101443	WFDC2	10406	WAP four-disulfide core domain 2 [Source:HGNC Symbol;Acc:HGNC:15939]	-0.891514	10.9483	8.22465e-05	0.00158799	-1.63448	-4.56973	2.31019e-05	0.000523132	2.39476	-1.15501	-3.23792	0.00191637	0.0333373	-1.3507	-0.479471	-1.33546	0.186494	0.586046	-4.80006
ENSG00000196230	TUBB	203068	tubulin beta class I [Source:HGNC Symbol;Acc:HGNC:20778]	8.19275	12.6871	2.31638e-05	0.000621634	-0.328823	-4.56684	2.33426e-05	0.000527398	2.02631	-0.301744	-4.18319	8.99812e-05	0.00617805	0.789974	-0.0270785	-0.382296	0.703519	0.917621	-6.77776
ENSG00000142949	PTPRF	5792	protein tyrosine phosphatase receptor type F [Source:HGNC Symbol;Acc:HGNC:9670]	6.13112	11.5722	5.18936e-05	0.00112076	-1.17528	-4.56573	2.34361e-05	0.000528312	2.10113	-0.943723	-3.66188	0.000512038	0.016552	-0.781151	-0.23156	-0.91056	0.365973	0.754191	-6.33979
ENSG00000183741	CBX6	23466	chromobox 6 [Source:HGNC Symbol;Acc:HGNC:1556]	6.2835	11.2209	6.72017e-05	0.00136733	-0.168561	-4.56597	2.34156e-05	0.000528312	2.09082	-0.0472373	-1.2772	0.206183	0.436681	-6.09377	-0.121324	-3.33863	0.00141242	0.0460973	-1.62734
ENSG00000155511	GRIA1	2890	glutamate ionotropic receptor AMPA type subunit 1 [Source:HGNC Symbol;Acc:HGNC:4571]	0.762145	10.4758	0.000117096	0.00205135	1.28633	4.5651	2.34891e-05	0.000528708	2.53439	0.742145	2.62521	0.0108379	0.0843845	-2.89807	0.544188	1.97524	0.0525931	0.328023	-4.12203
ENSG00000148153	INIP	58493	INTS3 and NABP interacting protein [Source:HGNC Symbol;Acc:HGNC:24994]	4.41281	10.4101	0.000123028	0.00213027	-0.223259	-4.56511	2.3488e-05	0.000528708	2.21481	-0.113263	-2.31203	0.0240327	0.130349	-4.17295	-0.109996	-2.28	0.0259778	0.232942	-4.11655
ENSG00000117834	SLC5A9	200010	solute carrier family 5 member 9 [Source:HGNC Symbol;Acc:HGNC:22146]	-1.6378	15.6329	3.01913e-06	0.000135628	1.19507	4.56467	2.35252e-05	0.000529123	2.1689	1.35032	5.12328	3.02651e-06	0.000869219	3.65762	-0.155258	-0.608747	0.544865	0.855753	-5.28541
ENSG00000111269	CREBL2	1389	cAMP responsive element binding protein like 2 [Source:HGNC Symbol;Acc:HGNC:2350]	6.07484	11.2033	6.80787e-05	0.00137767	-0.295722	-4.5632	2.3649e-05	0.000531107	2.09085	-0.22333	-3.44023	0.00103256	0.0243423	-1.44115	-0.0723916	-1.13446	0.260867	0.666898	-6.11927
ENSG00000125740	FOSB	2354	FosB proto-oncogene, AP-1 transcription factor subunit [Source:HGNC Symbol;Acc:HGNC:3797]	5.84729	11.2336	6.65703e-05	0.00136005	1.98169	4.56335	2.36369e-05	0.000531107	2.09634	0.559167	1.2852	0.203392	0.433628	-6.06614	1.42253	3.34492	0.00138548	0.0457269	-1.59861
ENSG00000168802	CHTF8	54921//113455421	chromosome transmission fidelity factor 8 [Source:HGNC Symbol;Acc:HGNC:24353]	5.17687	10.3946	0.000124473	0.00214411	-0.181879	-4.56089	2.38454e-05	0.000534713	2.13748	-0.0920695	-2.30477	0.0244617	0.131288	-4.26437	-0.0898093	-2.28528	0.0256476	0.232142	-4.18046
ENSG00000052723	SIKE1	80143	suppressor of IKBKE 1 [Source:HGNC Symbol;Acc:HGNC:26119]	5.33054	12.0013	3.79517e-05	0.000896818	-0.181567	-4.55715	2.41678e-05	0.000539719	2.11293	-0.155589	-3.89857	0.000235947	0.0109603	-0.00527702	-0.0259773	-0.661944	0.510403	0.841086	-6.48577
ENSG00000162869	PPP1R21	129285	protein phosphatase 1 regulatory subunit 21 [Source:HGNC Symbol;Acc:HGNC:30595]	4.55239	11.5123	5.42227e-05	0.00115381	-0.213206	-4.55792	2.41007e-05	0.000539719	2.17855	-0.170736	-3.64437	0.000541674	0.0170129	-0.722256	-0.0424696	-0.919639	0.361244	0.750022	-6.20218
ENSG00000114771	AADAC	13	arylacetamide deacetylase [Source:HGNC Symbol;Acc:HGNC:17]	-0.0263386	10.5184	0.000113402	0.00200664	-3.19414	-4.55704	2.41771e-05	0.000539719	2.4929	-1.97689	-2.86213	0.00569374	0.0593392	-2.30773	-1.21724	-1.68646	0.0966175	0.438276	-4.48576
ENSG00000164237	CMBL	134147	carboxymethylenebutenolidase homolog [Source:HGNC Symbol;Acc:HGNC:25090]	5.35969	10.3766	0.000126165	0.00216204	-0.34967	-4.55737	2.41483e-05	0.000539719	2.1126	-0.182135	-2.36966	0.020857	0.120615	-4.13933	-0.167535	-2.21558	0.0303151	0.252787	-4.34037
ENSG00000099810	MTAP	4507	methylthioadenosine phosphorylase [Source:HGNC Symbol;Acc:HGNC:7413]	4.86193	11.1685	6.98553e-05	0.00140411	-0.233835	-4.55728	2.41561e-05	0.000539719	2.14934	-0.0653965	-1.27225	0.207927	0.439095	-5.99127	-0.168438	-3.32887	0.00145515	0.0466851	-1.56112
ENSG00000109819	PPARGC1A	10891	PPARG coactivator 1 alpha [Source:HGNC Symbol;Acc:HGNC:9237]	7.09751	11.2242	6.7038e-05	0.00136493	0.7516	4.55642	2.4231e-05	0.00054052	2.02573	0.573836	3.47109	0.000937884	0.0231515	-1.39528	0.177764	1.0966	0.276961	0.683513	-6.21231
ENSG00000102780	DGKH	160851	diacylglycerol kinase eta [Source:HGNC Symbol;Acc:HGNC:2854]	5.91773	12.3411	2.96863e-05	0.00074263	0.352569	4.55429	2.44167e-05	0.000544256	2.06956	0.314715	4.05671	0.000138677	0.00788912	0.465124	0.0378537	0.49724	0.620738	0.888391	-6.62381
ENSG00000077684	JADE1	79960	jade family PHD finger 1 [Source:HGNC Symbol;Acc:HGNC:30027]	5.61515	10.3747	0.000126352	0.00216276	0.400627	4.5531	2.45207e-05	0.00054576	2.08311	0.219359	2.48809	0.0154801	0.102615	-3.89228	0.181267	2.09439	0.0402234	0.287837	-4.60268
ENSG00000168394	TAP1	6890	transporter 1, ATP binding cassette subfamily B member [Source:HGNC Symbol;Acc:HGNC:43]	4.56866	11.2832	6.41777e-05	0.00132384	0.450721	4.55217	2.46026e-05	0.000547175	2.15452	0.118368	1.19335	0.237174	0.474587	-6.05751	0.332352	3.41334	0.00112242	0.0404411	-1.299
ENSG00000197245	FAM110D	79927	family with sequence similarity 110 member D [Source:HGNC Symbol;Acc:HGNC:25860]	2.0771	17.5237	8.71838e-07	5.4083e-05	0.694103	4.55062	2.47394e-05	0.000549807	2.41727	-0.130863	-0.857947	0.39415	0.623894	-5.97591	0.824966	5.53382	6.3614e-07	0.000655203	5.87196
ENSG00000124813	RUNX2	860	runt related transcription factor 2 [Source:HGNC Symbol;Acc:HGNC:10472]	2.01491	10.7599	9.46415e-05	0.00175145	0.833601	4.54951	2.48374e-05	0.000551576	2.43303	0.57591	3.13309	0.00261756	0.0389168	-1.81946	0.257691	1.43298	0.156771	0.540967	-5.17919
ENSG00000101342	TLDC2	140711	TBC/LysM-associated domain containing 2 [Source:HGNC Symbol;Acc:HGNC:16112]	-1.76301	10.3424	0.000129467	0.00219849	-1.01181	-4.54923	2.48629e-05	0.000551732	2.08804	-0.46527	-2.09264	0.040385	0.174465	-3.71838	-0.546541	-2.46381	0.0164682	0.18354	-3.06629
ENSG00000153714	LURAP1L	286343	leucine rich adaptor protein 1 like [Source:HGNC Symbol;Acc:HGNC:31452]	2.52959	10.3948	0.00012445	0.00214411	-0.483136	-4.54803	2.49697e-05	0.00055369	2.37148	-0.28356	-2.66684	0.00970305	0.0793811	-3.08367	-0.199576	-1.89788	0.0622624	0.355305	-4.55864
ENSG00000197747	S100A10	6281	S100 calcium binding protein A10 [Source:HGNC Symbol;Acc:HGNC:10487]	6.4086	15.6021	3.08212e-06	0.000137198	-0.544388	-4.54607	2.51454e-05	0.000556347	2.01643	-0.615351	-5.13151	2.93448e-06	0.000867821	4.14589	0.0709625	0.601378	0.54973	0.85757	-6.59486
ENSG00000152133	GPATCH11	253635	G-patch domain containing 11 [Source:HGNC Symbol;Acc:HGNC:26768]	3.9234	10.7666	9.41653e-05	0.00174896	-0.317492	-4.54617	2.51362e-05	0.000556347	2.20146	-0.220551	-3.15404	0.0024606	0.037924	-2.05836	-0.0969413	-1.40557	0.164727	0.554205	-5.56853
ENSG00000073050	XRCC1	7515	X-ray repair cross complementing 1 [Source:HGNC Symbol;Acc:HGNC:12828]	3.57362	10.3936	0.000124562	0.00214441	-0.251569	-4.54522	2.5222e-05	0.000557604	2.23796	-0.148659	-2.68169	0.00932541	0.0777037	-3.21983	-0.10291	-1.88328	0.0642469	0.360848	-4.76844
ENSG00000158623	COPG2	26958	coatomer protein complex subunit gamma 2 [Source:HGNC Symbol;Acc:HGNC:2237]	4.82882	10.3826	0.000125601	0.00215442	-0.227654	-4.54502	2.52396e-05	0.000557604	2.10894	-0.102455	-2.0419	0.0453224	0.185164	-4.76608	-0.125199	-2.53538	0.0137076	0.166843	-3.59879
ENSG00000119487	MAPKAP1	79109	mitogen-activated protein kinase associated protein 1 [Source:HGNC Symbol;Acc:HGNC:18752]	6.0554	14.0562	8.83952e-06	0.000306405	-0.213276	-4.54464	2.52747e-05	0.000557966	2.02826	-0.220451	-4.68974	1.49864e-05	0.00223815	2.58713	0.00717484	0.155257	0.877111	0.972241	-6.74388
ENSG00000165171	METTL27	155368	methyltransferase like 27 [Source:HGNC Symbol;Acc:HGNC:19068]	0.323503	10.805	9.15082e-05	0.00171472	-0.914477	-4.54427	2.53076e-05	0.000558281	2.45777	-0.643259	-3.19753	0.00216257	0.0356256	-1.47929	-0.271218	-1.35593	0.179925	0.577286	-4.97504
ENSG00000136929	HEMGN	55363	hemogen [Source:HGNC Symbol;Acc:HGNC:17509]	-0.332175	10.8483	8.85996e-05	0.00167705	1.81895	4.54329	2.53966e-05	0.000559832	2.40929	1.29288	3.21331	0.00206306	0.0346383	-1.41095	0.526069	1.37021	0.175449	0.570683	-4.88509
ENSG00000204217	BMPR2	659	bone morphogenetic protein receptor type 2 [Source:HGNC Symbol;Acc:HGNC:1078]	8.31249	13.2622	1.54003e-05	0.000460766	0.208744	4.54182	2.55302e-05	0.000562255	1.93754	0.203966	4.42914	3.8119e-05	0.00370872	1.61117	0.00477863	0.105735	0.916126	0.98166	-6.84869
ENSG00000100650	SRSF5	6430	serine and arginine rich splicing factor 5 [Source:HGNC Symbol;Acc:HGNC:10787]	6.78658	11.5574	5.2461e-05	0.00112893	0.283372	4.54167	2.55442e-05	0.000562255	1.98507	0.231405	3.70137	0.00045075	0.0154398	-0.695044	0.0519669	0.846977	0.40019	0.779223	-6.4394
ENSG00000166503	HDGFL3	50810	HDGF like 3 [Source:HGNC Symbol;Acc:HGNC:24937]	6.00493	10.7214	9.74036e-05	0.00178488	0.244499	4.54045	2.56564e-05	0.000563894	2.01619	0.168891	3.13015	0.00264027	0.0391222	-2.31047	0.0756084	1.4276	0.158309	0.543324	-5.74928
ENSG00000179021	C3orf38	285237	chromosome 3 open reading frame 38 [Source:HGNC Symbol;Acc:HGNC:28384]	4.56685	10.5054	0.000114514	0.00202153	-0.186723	-4.54046	2.56555e-05	0.000563894	2.11511	-0.0739143	-1.79417	0.0775487	0.250411	-5.18899	-0.112809	-2.78281	0.00709003	0.115622	-2.98398
ENSG00000172037	LAMB2	3913	laminin subunit beta 2 [Source:HGNC Symbol;Acc:HGNC:6487]	8.79614	12.8065	2.1272e-05	0.000582376	0.403373	4.53841	2.58442e-05	0.000567602	1.91684	0.379926	4.26606	6.75435e-05	0.00520978	1.05344	0.023447	0.268342	0.789306	0.947766	-6.82884
ENSG00000164944	VIRMA	25962	vir like m6A methyltransferase associated [Source:HGNC Symbol;Acc:HGNC:24500]	5.95422	10.3837	0.000125501	0.00215442	-0.171912	-4.53466	2.61927e-05	0.000574835	1.99981	-0.104143	-2.74215	0.00792185	0.0710714	-3.31321	-0.067769	-1.81505	0.0742422	0.387094	-5.14
ENSG00000007376	RPUSD1	113000	RNA pseudouridine synthase domain containing 1 [Source:HGNC Symbol;Acc:HGNC:14173]	2.58568	10.4956	0.000115358	0.00203163	-0.28907	-4.53257	2.63894e-05	0.000578301	2.31726	-0.187151	-2.9316	0.00468418	0.0536883	-2.4365	-0.101918	-1.61405	0.111477	0.4667	-5.02701
ENSG00000189298	ZKSCAN3	80317	zinc finger with KRAB and SCAN domains 3 [Source:HGNC Symbol;Acc:HGNC:13853]	3.45228	11.635	4.9562e-05	0.00108135	-0.339499	-4.53272	2.63745e-05	0.000578301	2.21208	-0.0683362	-0.910854	0.365819	0.59925	-6.17985	-0.271163	-3.66393	0.000508663	0.0253644	-0.43458
ENSG00000164902	PHAX	51808	phosphorylated adaptor for RNA export [Source:HGNC Symbol;Acc:HGNC:10241]	4.59074	10.4828	0.000116477	0.00204415	-0.163898	-4.5322	2.6424e-05	0.000578634	2.0852	-0.105461	-2.91129	0.00496064	0.0552664	-2.78021	-0.0584369	-1.63864	0.106236	0.456571	-5.31685
ENSG00000117298	ECE1	1889	endothelin converting enzyme 1 [Source:HGNC Symbol;Acc:HGNC:3146]	7.33112	11.1703	6.97615e-05	0.00140317	0.26897	4.53126	2.65125e-05	0.000580147	1.92878	0.207988	3.49704	0.000864685	0.022017	-1.33014	0.0609818	1.04476	0.300097	0.702658	-6.2785
ENSG00000168685	IL7R	3575	interleukin 7 receptor [Source:HGNC Symbol;Acc:HGNC:6024]	3.4704	10.7928	9.23471e-05	0.00172803	1.14919	4.52881	2.67462e-05	0.000584692	2.19436	0.82256	3.22936	0.00196624	0.0337514	-1.78815	0.326632	1.31967	0.191685	0.593001	-5.62148
ENSG00000163806	SPDYA	245711	speedy/RINGO cell cycle regulator family member A [Source:HGNC Symbol;Acc:HGNC:30613]	-0.0602301	10.4378	0.000120489	0.00209922	0.817972	4.52867	2.67593e-05	0.000584692	2.37114	0.519248	2.86719	0.0056139	0.0589717	-2.25805	0.298723	1.68218	0.097448	0.439222	-4.46383
ENSG00000198964	SGMS1	259230	sphingomyelin synthase 1 [Source:HGNC Symbol;Acc:HGNC:29799]	5.49352	10.3686	0.000126932	0.00216772	-0.215867	-4.52643	2.69747e-05	0.000588537	1.99838	-0.0906423	-1.89721	0.0623523	0.221233	-5.09184	-0.125225	-2.66451	0.00976355	0.13887	-3.34893
ENSG00000177169	ULK1	8408	unc-51 like autophagy activating kinase 1 [Source:HGNC Symbol;Acc:HGNC:12558]	5.71541	11.4569	5.64764e-05	0.00119384	0.27386	4.52503	2.71096e-05	0.000590618	1.97935	0.223118	3.67915	0.000484305	0.0160019	-0.708642	0.0507417	0.852519	0.397132	0.777678	-6.37266
ENSG00000165655	ZNF503	84858	zinc finger protein 503 [Source:HGNC Symbol;Acc:HGNC:23589]	4.27045	10.3416	0.000129544	0.00219849	-0.425331	-4.52516	2.70967e-05	0.000590618	2.0911	-0.181303	-1.9256	0.0586365	0.214766	-4.92122	-0.244028	-2.63188	0.0106482	0.144964	-3.31559
ENSG00000152457	DCLRE1C	64421	DNA cross-link repair 1C [Source:HGNC Symbol;Acc:HGNC:17642]	3.0252	10.592	0.000107306	0.00192964	-0.307368	-4.52335	2.72727e-05	0.000593738	2.2351	-0.107137	-1.57454	0.120335	0.32207	-5.29753	-0.20023	-2.97662	0.00412137	0.0852761	-2.28457
ENSG00000164113	ADAD1	132612	adenosine deaminase domain containing 1 [Source:HGNC Symbol;Acc:HGNC:30713]	-3.15277	12.5677	2.52287e-05	0.00066159	-1.74418	-4.52206	2.73984e-05	0.000595607	1.60185	-1.61172	-4.1922	8.72318e-05	0.00607378	0.619653	-0.132455	-0.342631	0.733008	0.929145	-5.18976
ENSG00000113312	TTC1	7265	tetratricopeptide repeat domain 1 [Source:HGNC Symbol;Acc:HGNC:12391]	5.72622	10.2878	0.000134911	0.00226896	-0.335176	-4.52216	2.73883e-05	0.000595607	1.96877	-0.197079	-2.65449	0.0100279	0.0808868	-3.51284	-0.138098	-1.89177	0.063086	0.35784	-4.99106
ENSG00000154639	CXADR	1525	CXADR Ig-like cell adhesion molecule [Source:HGNC Symbol;Acc:HGNC:2559]	5.07688	10.3721	0.0001266	0.00216577	-0.657247	-4.52075	2.75267e-05	0.00059796	2.01191	-0.412395	-2.83241	0.00618404	0.0621789	-3.0205	-0.244852	-1.70215	0.0936217	0.43207	-5.25398
ENSG00000179456	ZBTB18	10472	zinc finger and BTB domain containing 18 [Source:HGNC Symbol;Acc:HGNC:13030]	5.31527	10.6028	0.000106442	0.00192104	0.265402	4.51987	2.76133e-05	0.000599405	1.9853	0.182104	3.09509	0.00292634	0.0412881	-2.36139	0.083298	1.44264	0.154038	0.536219	-5.68089
ENSG00000152193	RNF219	79596	ring finger protein 219 [Source:HGNC Symbol;Acc:HGNC:20308]	3.93028	10.2034	0.000143801	0.00238356	-0.208863	-4.51858	2.77407e-05	0.000601733	2.1085	-0.113392	-2.4496	0.0170723	0.108312	-3.80672	-0.0954709	-2.0905	0.0405833	0.288821	-4.43322
ENSG00000148840	PPRC1	23082	PPARG related coactivator 1 [Source:HGNC Symbol;Acc:HGNC:30025]	4.88876	14.4551	6.71293e-06	0.000249389	0.631212	4.51802	2.77967e-05	0.000602511	2.00903	-0.0213201	-0.152402	0.879353	0.943551	-6.78888	0.652532	4.75373	1.18761e-05	0.00317694	2.96836
ENSG00000197461	PDGFA	5154	platelet derived growth factor subunit A [Source:HGNC Symbol;Acc:HGNC:8799]	4.43827	10.2237	0.000141611	0.00235642	0.394444	4.51637	2.79607e-05	0.000605627	2.04702	0.222162	2.53879	0.0135872	0.0959841	-3.67006	0.172283	2.00512	0.0492188	0.317348	-4.66699
ENSG00000108773	KAT2A	2648	lysine acetyltransferase 2A [Source:HGNC Symbol;Acc:HGNC:4201]	4.28504	14.0179	9.07736e-06	0.000312004	0.326454	4.51496	2.81018e-05	0.000607851	2.05701	0.340954	4.70416	1.42228e-05	0.00213477	2.7596	-0.0145002	-0.203868	0.839109	0.960833	-6.57042
ENSG00000123415	SMUG1	23583	single-strand-selective monofunctional uracil-DNA glycosylase 1 [Source:HGNC Symbol;Acc:HGNC:17148]	2.71884	10.1938	0.000144849	0.00239695	-0.257723	-4.51494	2.81041e-05	0.000607851	2.2438	-0.122203	-2.13839	0.0363407	0.164223	-4.25673	-0.13552	-2.39782	0.019446	0.199804	-3.60398
ENSG00000025434	NR1H3	10062	nuclear receptor subfamily 1 group H member 3 [Source:HGNC Symbol;Acc:HGNC:7966]	3.7445	10.4585	0.000118628	0.00207089	-0.452287	-4.51376	2.82217e-05	0.000609575	2.10857	-0.298335	-2.97322	0.00416149	0.0499395	-2.51828	-0.153952	-1.55692	0.124462	0.491448	-5.33032
ENSG00000188917	TRMT2B	79979	tRNA methyltransferase 2 homolog B [Source:HGNC Symbol;Acc:HGNC:25748]	4.30053	10.7892	9.25925e-05	0.00173046	-0.223135	-4.51374	2.82247e-05	0.000609575	2.05175	-0.0680623	-1.37437	0.17416	0.396795	-5.79341	-0.155073	-3.17667	0.00230101	0.0614748	-1.92742
ENSG00000109089	CDR2L	30850	cerebellar degeneration related protein 2 like [Source:HGNC Symbol;Acc:HGNC:29999]	3.89477	10.7545	9.50208e-05	0.00175413	0.368186	4.51314	2.82847e-05	0.00061043	2.09193	0.116056	1.42034	0.160403	0.378144	-5.67543	0.25213	3.14193	0.00255018	0.0646615	-1.97869
ENSG00000106302	HYAL4	23553	hyaluronidase 4 [Source:HGNC Symbol;Acc:HGNC:5323]	-1.99026	10.2675	0.000136998	0.00229501	1.34535	4.51148	2.84526e-05	0.000613364	1.90279	0.599874	2.0072	0.0489912	0.193875	-3.84323	0.745474	2.55361	0.0130752	0.162455	-2.9108
ENSG00000158792	SPATA2L	124044	spermatogenesis associated 2 like [Source:HGNC Symbol;Acc:HGNC:28393]	1.52435	10.6857	0.000100036	0.00182083	0.725246	4.51139	2.84617e-05	0.000613364	2.33591	0.240549	1.49376	0.140195	0.350935	-5.13037	0.484697	3.07897	0.00306739	0.0715781	-1.83571
ENSG00000151116	UEVLD	55293	UEV and lactate/malate dehyrogenase domains [Source:HGNC Symbol;Acc:HGNC:30866]	4.56515	10.8395	8.91807e-05	0.00168507	-0.191916	-4.51041	2.85619e-05	0.000614807	2.01312	-0.14174	-3.32591	0.00146834	0.0288919	-1.65632	-0.0501761	-1.19566	0.236279	0.642285	-5.92033
ENSG00000115524	SF3B1	23451	splicing factor 3b subunit 1 [Source:HGNC Symbol;Acc:HGNC:10768]	7.9683	10.3147	0.000132203	0.0022311	0.151551	4.50968	2.86359e-05	0.000615397	1.83494	0.0629349	1.86922	0.0662078	0.228884	-5.26561	0.0886157	2.68138	0.00933314	0.135137	-3.42623
ENSG00000185453	ZSWIM9	374920	zinc finger SWIM-type containing 9 [Source:HGNC Symbol;Acc:HGNC:34495]	2.30813	10.7234	9.72543e-05	0.00178333	-0.335951	-4.50966	2.86384e-05	0.000615397	2.26957	-0.104195	-1.39686	0.16732	0.388157	-5.4102	-0.231756	-3.14224	0.00254791	0.0646615	-1.75317
ENSG00000170035	UBE2E3	10477	ubiquitin conjugating enzyme E2 E3 [Source:HGNC Symbol;Acc:HGNC:12479]	4.84799	10.8642	8.75574e-05	0.00166446	-0.234165	-4.50888	2.87172e-05	0.000616203	1.98238	-0.174148	-3.34769	0.00137381	0.0278577	-1.62267	-0.0600176	-1.17264	0.245322	0.652013	-5.97979
ENSG00000171766	GATM	2628	glycine amidinotransferase [Source:HGNC Symbol;Acc:HGNC:4175]	5.45987	11.7385	4.59523e-05	0.00103455	-0.389696	-4.50899	2.87067e-05	0.000616203	1.94398	-0.0691141	-0.798195	0.427734	0.651903	-6.52469	-0.320582	-3.7578	0.000375218	0.0213007	-0.336074
ENSG00000162927	PUS10	150962	pseudouridine synthase 10 [Source:HGNC Symbol;Acc:HGNC:26505]	3.13039	11.2088	6.78016e-05	0.00137653	-0.256177	-4.50816	2.87916e-05	0.000617356	2.1699	-0.0608009	-1.06834	0.289415	0.529074	-5.96485	-0.195376	-3.47704	0.000920581	0.0366624	-0.938872
ENSG00000112379	ARFGEF3	57221	ARFGEF family member 3 [Source:HGNC Symbol;Acc:HGNC:21213]	4.51733	10.7322	9.66224e-05	0.0017782	-0.64654	-4.50795	2.88134e-05	0.000617379	2.01388	-0.467164	-3.25354	0.00182845	0.0325088	-1.84984	-0.179376	-1.26295	0.211226	0.615164	-5.82422
ENSG00000153253	SCN3A	6328	sodium voltage-gated channel alpha subunit 3 [Source:HGNC Symbol;Acc:HGNC:10590]	3.21592	10.9648	8.12437e-05	0.00157269	0.644559	4.50683	2.89279e-05	0.000619158	2.15014	0.490702	3.42119	0.00109546	0.024877	-1.21327	0.153857	1.0993	0.27579	0.682252	-5.83214
ENSG00000172602	RND1	27289	Rho family GTPase 1 [Source:HGNC Symbol;Acc:HGNC:18314]	0.229496	12.5288	2.59411e-05	0.000674944	1.87578	4.50674	2.89379e-05	0.000619158	2.34274	0.24145	0.581006	0.563294	0.755002	-5.83006	1.63433	4.09377	0.000122252	0.0113303	1.02954
ENSG00000122512	PMS2	5395	PMS1 homolog 2, mismatch repair system component [Source:HGNC Symbol;Acc:HGNC:9122]	3.27798	11.2323	6.66353e-05	0.00136044	-0.245825	-4.5058	2.90347e-05	0.000620786	2.14387	-0.0572271	-1.04723	0.298967	0.537393	-6.01423	-0.188598	-3.49603	0.000867405	0.035154	-0.903091
ENSG00000123095	BHLHE41	79365	basic helix-loop-helix family member e41 [Source:HGNC Symbol;Acc:HGNC:16617]	5.31611	13.5956	1.21837e-05	0.00038797	-0.43845	-4.50442	2.91782e-05	0.000623408	1.93768	-0.00646765	-0.0663143	0.947336	0.976317	-6.82905	-0.431982	-4.49596	3.00711e-05	0.00530058	2.06355
ENSG00000099998	GGT5	2687	gamma-glutamyltransferase 5 [Source:HGNC Symbol;Acc:HGNC:4260]	4.77312	10.3309	0.000130597	0.00221259	0.628668	4.50418	2.92032e-05	0.000623495	1.97047	0.399084	2.85288	0.00584236	0.0602577	-2.95054	0.229584	1.67613	0.0986326	0.442167	-5.28513
ENSG00000164933	SLC25A32	81034	solute carrier family 25 member 32 [Source:HGNC Symbol;Acc:HGNC:29683]	4.87769	10.481	0.00011664	0.00204458	0.245183	4.50309	2.93169e-05	0.000625477	1.96132	0.0881883	1.61678	0.110886	0.307325	-5.51105	0.156995	2.9296	0.00471076	0.0926304	-2.64374
ENSG00000138696	BMPR1B	658	bone morphogenetic protein receptor type 1B [Source:HGNC Symbol;Acc:HGNC:1077]	1.99153	10.1637	0.000148184	0.00244266	-0.937721	-4.50164	2.94682e-05	0.000628256	2.27034	-0.411865	-1.97638	0.0524617	0.201275	-4.43648	-0.525855	-2.53361	0.0137705	0.167403	-3.19113
ENSG00000151967	SCHIP1	29970	schwannomin interacting protein 1 [Source:HGNC Symbol;Acc:HGNC:15678]	3.44644	10.361	0.000127659	0.00217453	0.543335	4.50093	2.95425e-05	0.000629391	2.10411	0.352759	2.91463	0.00491416	0.05499	-2.62033	0.190576	1.60711	0.112994	0.469272	-5.20558
ENSG00000242265	PEG10	23089	paternally expressed 10 [Source:HGNC Symbol;Acc:HGNC:14005]	4.04082	10.1166	0.000153566	0.00249882	-0.82124	-4.50055	2.95835e-05	0.000629815	2.03208	-0.440523	-2.4099	0.0188673	0.114514	-3.91329	-0.380717	-2.11169	0.038656	0.283829	-4.41049
ENSG00000055483	NA	57602	ubiquitin specific peptidase 36 [Source:NCBI gene;Acc:57602]	5.46741	10.9301	8.33666e-05	0.00160055	0.458728	4.49964	2.96789e-05	0.000630946	1.90649	0.126999	1.2435	0.218256	0.45113	-6.0827	0.331729	3.3103	0.00153985	0.0482622	-1.66337
ENSG00000130254	SAFB2	9667	scaffold attachment factor B2 [Source:HGNC Symbol;Acc:HGNC:21605]	4.63546	10.1599	0.000148614	0.0024445	0.208392	4.49802	2.98511e-05	0.000633704	1.96346	0.0956715	2.06115	0.0433906	0.180801	-4.70996	0.112721	2.472	0.0161289	0.181794	-3.72652
ENSG00000017797	RALBP1	10928	ralA binding protein 1 [Source:HGNC Symbol;Acc:HGNC:9841]	5.74531	12.1085	3.51142e-05	0.000842975	-0.163173	-4.49733	2.9924e-05	0.000634802	1.8825	-0.146754	-4.03787	0.000147825	0.00820142	0.412676	-0.0164194	-0.459559	0.647403	0.899493	-6.63003
ENSG00000107882	SUFU	51684	SUFU negative regulator of hedgehog signaling [Source:HGNC Symbol;Acc:HGNC:16466]	4.44582	12.9803	1.87994e-05	0.000533257	-0.252765	-4.4955	3.01198e-05	0.000638502	1.97451	-0.014605	-0.259253	0.796279	0.899922	-6.7113	-0.23816	-4.29271	6.15564e-05	0.00786796	1.44112
ENSG00000205517	RGL3	57139	ral guanine nucleotide dissociation stimulator like 3 [Source:HGNC Symbol;Acc:HGNC:30282]	2.84686	10.1067	0.000154724	0.00250892	0.457355	4.49433	3.02458e-05	0.000640717	2.16043	0.251151	2.46298	0.016503	0.106338	-3.59574	0.206203	2.05799	0.0437036	0.299812	-4.31743
ENSG00000115137	DNAJC27	51277	DnaJ heat shock protein family (Hsp40) member C27 [Source:HGNC Symbol;Acc:HGNC:30290]	4.27726	10.2543	0.000138372	0.00231413	0.283343	4.49381	3.03015e-05	0.000641442	1.98163	0.116452	1.84345	0.0699331	0.235946	-5.07091	0.166891	2.69131	0.00908774	0.132799	-3.17943
ENSG00000003402	CFLAR	8837	CASP8 and FADD like apoptosis regulator [Source:HGNC Symbol;Acc:HGNC:1876]	8.59201	11.2404	6.62383e-05	0.00135605	0.24448	4.49191	3.05076e-05	0.000645347	1.76007	0.197654	3.62452	0.000577255	0.0176119	-0.984958	0.0468262	0.875087	0.384827	0.768336	-6.47887
ENSG00000172123	SLFN12	55106	schlafen family member 12 [Source:HGNC Symbol;Acc:HGNC:25500]	3.18842	10.2298	0.000140952	0.00234676	-0.39317	-4.49137	3.05665e-05	0.000646137	2.10571	-0.245576	-2.80263	0.00671422	0.064965	-2.85995	-0.147594	-1.70245	0.0935653	0.431954	-5.0008
ENSG00000160209	PDXK	8566//105372824	pyridoxal kinase [Source:HGNC Symbol;Acc:HGNC:8819]	6.32952	13.2024	1.60639e-05	0.000473187	-0.361232	-4.48831	3.09003e-05	0.00065227	1.82265	-0.359862	-4.46452	3.36276e-05	0.00347551	1.79846	-0.0013708	-0.0172868	0.986262	0.997329	-6.7702
ENSG00000075240	GRAMD4	23151	GRAM domain containing 4 [Source:HGNC Symbol;Acc:HGNC:29113]	5.17338	10.0684	0.000159294	0.00257047	0.311562	4.48797	3.09378e-05	0.0006526	1.88717	0.160388	2.30584	0.024398	0.131249	-4.26221	0.151174	2.21365	0.0304545	0.253383	-4.33151
ENSG00000115507	OTX1	5013	orthodenticle homeobox 1 [Source:HGNC Symbol;Acc:HGNC:8521]	-2.37958	15.1253	4.24982e-06	0.000176303	1.4965	4.48749	3.09916e-05	0.000653273	1.80499	-0.107267	-0.322448	0.748173	0.871294	-5.42637	1.60376	4.97607	5.24142e-06	0.0019618	2.69045
ENSG00000175573	C11orf68	83638	chromosome 11 open reading frame 68 [Source:HGNC Symbol;Acc:HGNC:28801]	5.01601	10.1455	0.000150243	0.00246031	-0.186949	-4.48714	3.10293e-05	0.000653607	1.89577	-0.111563	-2.67314	0.00954122	0.0785521	-3.41419	-0.075386	-1.83609	0.071029	0.378716	-5.03359
ENSG00000164542	KIAA0895	23366	KIAA0895 [Source:HGNC Symbol;Acc:HGNC:22206]	2.4156	10.0402	0.000162737	0.00260953	-0.428476	-4.48626	3.1127e-05	0.000655204	2.18161	-0.228225	-2.38741	0.0199571	0.117783	-3.68688	-0.200252	-2.11262	0.0385735	0.283641	-4.13147
ENSG00000139926	FRMD6	122786	FERM domain containing 6 [Source:HGNC Symbol;Acc:HGNC:19839]	5.24809	10.5556	0.000110282	0.00196423	-0.450623	-4.48578	3.11798e-05	0.000655852	1.87313	-0.319524	-3.17538	0.00230982	0.0367205	-2.13818	-0.131099	-1.3246	0.190054	0.591433	-5.8322
ENSG00000284526	NA	NA	novel protein	-0.652996	13.1694	1.64428e-05	0.000482447	0.748283	4.48512	3.12535e-05	0.000656939	2.16381	0.74646	4.45653	3.45948e-05	0.00350276	2.01656	0.00182311	0.0111662	0.991126	0.998345	-5.61395
ENSG00000143149	ALDH9A1	223	aldehyde dehydrogenase 9 family member A1 [Source:HGNC Symbol;Acc:HGNC:412]	5.50391	12.4042	2.83692e-05	0.000721157	-0.291951	-4.4843	3.13448e-05	0.000657471	1.85335	-0.272331	-4.17654	9.2066e-05	0.00626679	0.878866	-0.0196198	-0.305727	0.760813	0.937682	-6.66896
ENSG00000146755	TRIM50	135892	tripartite motif containing 50 [Source:HGNC Symbol;Acc:HGNC:19017]	-0.990484	10.2833	0.00013537	0.00227424	-0.900195	-4.48435	3.13397e-05	0.000657471	2.12636	-0.58485	-2.91226	0.00494703	0.0551972	-2.12568	-0.315345	-1.58503	0.117929	0.479372	-4.49662
ENSG00000163701	IL17RE	132014	interleukin 17 receptor E [Source:HGNC Symbol;Acc:HGNC:18439]	1.6486	10.7285	9.68858e-05	0.00177866	-0.809309	-4.48372	3.141e-05	0.000658376	2.23993	-0.599011	-3.32136	0.00148884	0.0291035	-1.26853	-0.210298	-1.16854	0.246961	0.652909	-5.42182
ENSG00000006451	RALA	5898	RAS like proto-oncogene A [Source:HGNC Symbol;Acc:HGNC:9839]	4.84026	13.5476	1.26003e-05	0.000398264	-0.238739	-4.48345	3.14401e-05	0.000658545	1.89538	-0.244478	-4.58407	2.19431e-05	0.00278902	2.29341	0.00573839	0.109364	0.913259	0.981309	-6.65377
ENSG00000079102	RUNX1T1	862	RUNX1 translocation partner 1 [Source:HGNC Symbol;Acc:HGNC:1535]	6.17765	11.5485	5.28044e-05	0.00113387	-0.370348	-4.48304	3.14852e-05	0.000659026	1.81144	-0.0687925	-0.831133	0.409015	0.636593	-6.55141	-0.301555	-3.70659	0.000443203	0.0234302	-0.537583
ENSG00000151689	INPP1	3628	inositol polyphosphate-1-phosphatase [Source:HGNC Symbol;Acc:HGNC:6071]	4.62743	10.0536	0.000161091	0.00259108	0.283204	4.48223	3.15769e-05	0.000660483	1.90859	0.139295	2.20035	0.0314292	0.151326	-4.43388	0.143909	2.31623	0.0237877	0.223178	-4.06955
ENSG00000169246	NPIPB3	23117	nuclear pore complex interacting protein family member B3 [Source:HGNC Symbol;Acc:HGNC:28989]	2.51701	10.0555	0.000160862	0.00258879	0.551523	4.48171	3.16346e-05	0.000661227	2.158	0.303979	2.46541	0.0164011	0.106082	-3.52921	0.247544	2.04527	0.0449794	0.304055	-4.28047
ENSG00000148296	SURF6	6838	surfeit 6 [Source:HGNC Symbol;Acc:HGNC:11478]	3.49617	12.3328	2.98651e-05	0.000745033	-0.370698	-4.48112	3.17011e-05	0.000662155	2.03375	-0.343664	-4.15197	0.000100179	0.00647675	0.989464	-0.0270347	-0.329965	0.742513	0.932167	-6.40269
ENSG00000043039	BARX2	8538	BARX homeobox 2 [Source:HGNC Symbol;Acc:HGNC:956]	-1.61508	11.0825	7.44478e-05	0.00147365	-2.3885	-4.47951	3.18839e-05	0.000665041	2.03594	-1.88921	-3.55914	0.000710899	0.019953	-0.568256	-0.499293	-0.929053	0.356382	0.746007	-5.12362
ENSG00000108622	ICAM2	3384	intercellular adhesion molecule 2 [Source:HGNC Symbol;Acc:HGNC:5345]	4.11615	10.3281	0.000130869	0.00221468	0.380897	4.47841	3.20078e-05	0.00066716	1.94846	0.254257	2.98304	0.00404637	0.0493512	-2.53938	0.12664	1.51432	0.134908	0.506099	-5.44853
ENSG00000169925	BRD3	8019	bromodomain containing 3 [Source:HGNC Symbol;Acc:HGNC:1104]	5.57078	10.1541	0.000149272	0.00244957	-0.168747	-4.47697	3.21731e-05	0.000669671	1.82353	-0.0703498	-1.86306	0.0670819	0.230413	-5.15952	-0.0983969	-2.65056	0.0101334	0.141535	-3.38897
ENSG00000163531	NFASC	23114	neurofascin [Source:HGNC Symbol;Acc:HGNC:29866]	6.62813	12.4695	2.7069e-05	0.000695805	0.561996	4.47545	3.23468e-05	0.000672763	1.76446	0.530247	4.21308	8.11627e-05	0.00582476	0.941309	0.0317488	0.257309	0.797773	0.950586	-6.7569
ENSG00000196664	TLR7	51284	toll like receptor 7 [Source:HGNC Symbol;Acc:HGNC:15631]	2.77725	9.98875	0.000169231	0.00269157	-0.752584	-4.47524	3.23713e-05	0.000672763	2.09884	-0.401034	-2.38277	0.020189	0.118589	-3.76881	-0.35155	-2.10455	0.0392961	0.285859	-4.21708
ENSG00000184508	HDDC3	374659	HD domain containing 3 [Source:HGNC Symbol;Acc:HGNC:30522]	2.60011	10.1808	0.000146284	0.00241534	-0.301333	-4.47508	3.23892e-05	0.000672763	2.12298	-0.119638	-1.77469	0.0807443	0.257467	-4.89805	-0.181695	-2.72566	0.00828422	0.126504	-2.8413
ENSG00000169180	XPO6	23214	exportin 6 [Source:HGNC Symbol;Acc:HGNC:19733]	5.77723	12.0213	3.7405e-05	0.000886705	0.495691	4.47163	3.27884e-05	0.000680108	1.79151	0.0660963	0.595229	0.553807	0.748491	-6.69625	0.429594	3.94315	0.000203342	0.01485	0.213898
ENSG00000157240	FZD1	8321	frizzled class receptor 1 [Source:HGNC Symbol;Acc:HGNC:4038]	4.90264	11.7326	4.615e-05	0.00103643	-0.346444	-4.47076	3.28908e-05	0.000681759	1.84961	-0.0547172	-0.70468	0.483587	0.69668	-6.54918	-0.291727	-3.81727	0.000308771	0.0188029	-0.118318
ENSG00000182580	EPHB3	2049	EPH receptor B3 [Source:HGNC Symbol;Acc:HGNC:3394]	1.94471	9.96942	0.000171738	0.00272274	-0.747795	-4.4701	3.29676e-05	0.000682877	2.16881	-0.404521	-2.41676	0.0185452	0.11358	-3.54977	-0.343274	-2.06391	0.0431199	0.297929	-4.14932
ENSG00000080819	CPOX	1371	coproporphyrinogen oxidase [Source:HGNC Symbol;Acc:HGNC:2321]	3.26989	10.474	0.000117252	0.00205187	-0.227732	-4.46833	3.31754e-05	0.000686705	2.01764	-0.161546	-3.16594	0.00237544	0.0373236	-1.9295	-0.0661851	-1.31312	0.193872	0.596101	-5.5764
ENSG00000147400	CETN2	1069	centrin 2 [Source:HGNC Symbol;Acc:HGNC:1867]	4.5326	12.6563	2.36785e-05	0.00063052	-0.283246	-4.46662	3.33775e-05	0.000689933	1.86507	-0.272691	-4.2938	6.13243e-05	0.00491071	1.33729	-0.0105543	-0.1688	0.866491	0.969582	-6.61033
ENSG00000197576	HOXA4	3201	homeobox A4 [Source:HGNC Symbol;Acc:HGNC:5105]	-1.29465	9.94053	0.000175556	0.00277004	-1.03777	-4.46668	3.33702e-05	0.000689933	2.01251	-0.538428	-2.31501	0.0238583	0.129757	-3.35978	-0.49934	-2.16065	0.034504	0.26912	-3.59978
ENSG00000112812	PRSS16	10279	serine protease 16 [Source:HGNC Symbol;Acc:HGNC:9480]	-0.751613	10.3262	0.000131054	0.00221657	-1.35177	-4.4657	3.34866e-05	0.000691709	2.09799	-0.920692	-3.04785	0.0033577	0.0446732	-1.81069	-0.431075	-1.42156	0.16005	0.545909	-4.71684
ENSG00000153790	C7orf31	136895	chromosome 7 open reading frame 31 [Source:HGNC Symbol;Acc:HGNC:21722]	2.34078	9.94451	0.000175025	0.00276604	-0.374059	-4.46518	3.35488e-05	0.000692515	2.11793	-0.19123	-2.28033	0.0259568	0.135782	-3.90175	-0.182829	-2.20155	0.0313398	0.257097	-3.94706
ENSG00000213859	KCTD11	147040	potassium channel tetramerization domain containing 11 [Source:HGNC Symbol;Acc:HGNC:21302]	2.84711	10.4889	0.000115948	0.00203818	-0.325905	-4.46427	3.3657e-05	0.000693754	2.05888	-0.101958	-1.39479	0.167942	0.3891	-5.51673	-0.223947	-3.09607	0.00291798	0.0696701	-1.94576
ENSG00000164100	NDST3	9348	N-deacetylase and N-sulfotransferase 3 [Source:HGNC Symbol;Acc:HGNC:7682]	-1.87131	10.5502	0.000110725	0.00196977	-1.85167	-4.46072	3.40833e-05	0.000701609	1.8593	-1.34669	-3.25507	0.00182003	0.0324551	-1.36611	-0.504983	-1.2091	0.23111	0.635608	-4.81859
ENSG00000185722	ANKFY1	51479	ankyrin repeat and FYVE domain containing 1 [Source:HGNC Symbol;Acc:HGNC:20763]	6.12778	12.3916	2.86277e-05	0.00072526	-0.199725	-4.45993	3.418e-05	0.000703115	1.73478	-0.188476	-4.20161	8.44445e-05	0.00593476	0.926163	-0.0112491	-0.255068	0.799495	0.950864	-6.72724
ENSG00000198742	SMURF1	57154	SMAD specific E3 ubiquitin protein ligase 1 [Source:HGNC Symbol;Acc:HGNC:16807]	5.00486	10.1073	0.000154663	0.00250892	0.257179	4.45898	3.42948e-05	0.000704991	1.80128	0.104382	1.80643	0.0755926	0.247276	-5.21166	0.152796	2.69148	0.00908367	0.132799	-3.24804
ENSG00000073060	SCARB1	949	scavenger receptor class B member 1 [Source:HGNC Symbol;Acc:HGNC:1664]	4.52431	10.9665	8.11428e-05	0.00157176	-0.470129	-4.45801	3.44137e-05	0.000706782	1.84008	-0.373522	-3.53716	0.000762071	0.0205846	-1.03919	-0.0966065	-0.926919	0.35748	0.746386	-6.19093
ENSG00000111801	BTN3A3	10384	butyrophilin subfamily 3 member A3 [Source:HGNC Symbol;Acc:HGNC:1140]	4.69515	9.92577	0.000177541	0.00278891	-0.358093	-4.45759	3.44648e-05	0.000707025	1.82093	-0.182124	-2.26304	0.0270628	0.139412	-4.30865	-0.175969	-2.22114	0.0299172	0.251881	-4.27043
ENSG00000175970	UNC119B	84747	unc-119 lipid binding chaperone B [Source:HGNC Symbol;Acc:HGNC:16488]	4.62953	10.5698	0.000109114	0.00194925	-0.228772	-4.45519	3.47595e-05	0.000711606	1.81788	-0.168717	-3.28038	0.00168616	0.0313208	-1.79256	-0.0600547	-1.18645	0.239866	0.645453	-5.94051
ENSG00000175707	KDF1	126695	keratinocyte differentiation factor 1 [Source:HGNC Symbol;Acc:HGNC:26624]	-1.36914	10.7617	9.45153e-05	0.00175066	-1.12925	-4.45467	3.48233e-05	0.000712423	1.92941	-0.284808	-1.12327	0.265556	0.50462	-5.04829	-0.844442	-3.33551	0.00142594	0.0462448	-1.23266
ENSG00000197933	ZNF823	55552	zinc finger protein 823 [Source:HGNC Symbol;Acc:HGNC:30936]	2.76811	9.91006	0.000179679	0.00280839	-0.313879	-4.45437	3.48609e-05	0.000712703	2.03247	-0.153538	-2.17641	0.0332533	0.156195	-4.19312	-0.160341	-2.29902	0.0248065	0.228116	-3.8245
ENSG00000163563	MNDA	4332	myeloid cell nuclear differentiation antigen [Source:HGNC Symbol;Acc:HGNC:7183]	3.94266	13.4926	1.30953e-05	0.000410434	1.11137	4.45397	3.49094e-05	0.000713208	1.86862	0.0098846	0.0395649	0.968564	0.986026	-6.69789	1.10148	4.51172	2.84282e-05	0.00517076	2.19777
ENSG00000197694	SPTAN1	6709	spectrin alpha, non-erythrocytic 1 [Source:HGNC Symbol;Acc:HGNC:11273]	8.92545	9.92272	0.000177954	0.00279019	-0.157692	-4.45225	3.51238e-05	0.000717096	1.61896	-0.08669	-2.44297	0.0173611	0.109253	-4.12825	-0.0710016	-2.03834	0.045687	0.305985	-4.84571
ENSG00000169994	MYO7B	4648	myosin VIIB [Source:HGNC Symbol;Acc:HGNC:7607]	0.419961	9.91416	0.000179118	0.00280362	0.715398	4.44817	3.56346e-05	0.000725543	2.15218	0.362904	2.25128	0.0278383	0.141496	-3.65279	0.352493	2.24333	0.028374	0.244313	-3.59425
ENSG00000166199	ALKBH3	221120	alkB homolog 3, alpha-ketoglutaratedependent dioxygenase [Source:HGNC Symbol;Acc:HGNC:30141]	3.17281	9.95787	0.000173254	0.00274386	-0.278118	-4.44792	3.56664e-05	0.000725695	1.9613	-0.165395	-2.64193	0.0103682	0.0822481	-3.24573	-0.112723	-1.82207	0.0731562	0.38416	-4.80035
ENSG00000118242	MREG	55686	melanoregulin [Source:HGNC Symbol;Acc:HGNC:25478]	0.797676	10.3607	0.000127695	0.00217453	-0.882495	-4.44698	3.57858e-05	0.000727629	2.15167	-0.622912	-3.14265	0.00254482	0.0385061	-1.65192	-0.259583	-1.31064	0.194701	0.596622	-5.09386
ENSG00000183688	RFLNB	359845	refilin B [Source:HGNC Symbol;Acc:HGNC:28705]	4.64812	12.3749	2.89738e-05	0.000731547	0.406496	4.44602	3.59082e-05	0.00072962	1.78156	0.0360721	0.393883	0.694988	0.839978	-6.69948	0.370424	4.12284	0.000110698	0.0109484	0.861072
ENSG00000182050	MGAT4C	25834	MGAT4 family member C [Source:HGNC Symbol;Acc:HGNC:30871]	4.084	10.9297	8.33886e-05	0.00160055	-0.615925	-4.44464	3.60832e-05	0.00073218	1.84649	-0.140811	-1.0144	0.314244	0.55255	-6.175	-0.475114	-3.4539	0.000989551	0.0381526	-1.11479
ENSG00000168061	SAC3D1	29901	SAC3 domain containing 1 [Source:HGNC Symbol;Acc:HGNC:30179]	0.791632	9.89131	0.000182265	0.00283693	-0.455136	-4.44284	3.63145e-05	0.000736372	2.13823	-0.207681	-2.02534	0.0470421	0.188959	-4.1322	-0.247455	-2.43746	0.017604	0.189688	-3.23684
ENSG00000138336	TET1	80312	tet methylcytosine dioxygenase 1 [Source:HGNC Symbol;Acc:HGNC:29484]	5.37206	10.2894	0.000134748	0.00226749	-0.297068	-4.44248	3.63611e-05	0.000736817	1.71819	-0.10067	-1.50262	0.137897	0.3477	-5.72769	-0.196398	-2.98138	0.00406563	0.08498	-2.54831
ENSG00000138459	SLC35A5	55032	solute carrier family 35 member A5 [Source:HGNC Symbol;Acc:HGNC:20792]	4.97686	10.0301	0.000163991	0.0026236	-0.243417	-4.44133	3.65089e-05	0.00073881	1.74298	-0.153829	-2.80192	0.00672739	0.0650115	-3.09459	-0.0895878	-1.6581	0.102232	0.448671	-5.32588
ENSG00000075461	CACNG4	27092	calcium voltage-gated channel auxiliary subunit gamma 4 [Source:HGNC Symbol;Acc:HGNC:1408]	-1.13946	10.601	0.000106585	0.00192129	-2.13955	-4.44002	3.66788e-05	0.000741244	1.9656	-1.6028	-3.34546	0.00138321	0.0279912	-1.09089	-0.536751	-1.10197	0.274638	0.681195	-5.00756
ENSG00000188171	ZNF626	199777	zinc finger protein 626 [Source:HGNC Symbol;Acc:HGNC:30461]	3.85438	13.1908	1.6196e-05	0.000476609	-0.3152	-4.44005	3.66748e-05	0.000741244	1.8528	-0.00442938	-0.0622782	0.950537	0.977605	-6.65334	-0.310771	-4.42537	3.8631e-05	0.00610513	1.93907
ENSG00000108094	CUL2	8453	cullin 2 [Source:HGNC Symbol;Acc:HGNC:2552]	5.26551	10.0623	0.000160032	0.00257959	-0.199065	-4.43927	3.67765e-05	0.000742215	1.71489	-0.128297	-2.85619	0.0057888	0.0599119	-2.98185	-0.070768	-1.60172	0.114183	0.471587	-5.43978
ENSG00000172986	GXYLT2	727936	glucoside xylosyltransferase 2 [Source:HGNC Symbol;Acc:HGNC:33383]	6.24816	9.86548	0.00018589	0.00288135	-0.239197	-4.43928	3.67754e-05	0.000742215	1.65885	-0.13257	-2.45595	0.0167998	0.107392	-4.00498	-0.106627	-2.00929	0.0487633	0.316014	-4.80532
ENSG00000089006	SNX5	27131	sorting nexin 5 [Source:HGNC Symbol;Acc:HGNC:14969]	5.80869	12.9002	1.98988e-05	0.000554954	-0.241182	-4.43876	3.68432e-05	0.000743059	1.67864	-0.240068	-4.411	4.0643e-05	0.00386614	1.64114	-0.00111379	-0.0208162	0.983458	0.996435	-6.74039
ENSG00000162687	KCNT2	343450	potassium sodium-activated channel subfamily T member 2 [Source:HGNC Symbol;Acc:HGNC:18866]	4.86438	9.90225	0.000180751	0.00282219	-0.837642	-4.43847	3.68813e-05	0.0007433	1.74559	-0.49234	-2.60483	0.0114364	0.0871858	-3.55924	-0.345302	-1.8509	0.068838	0.372424	-4.98638
ENSG00000169991	IFFO2	126917	intermediate filament family orphan 2 [Source:HGNC Symbol;Acc:HGNC:27006]	3.1505	9.89662	0.000181529	0.00282842	0.34204	4.43829	3.69049e-05	0.0007433	1.92908	0.156925	2.0325	0.0462922	0.187298	-4.54571	0.185115	2.44308	0.017356	0.188091	-3.58806
ENSG00000214688	C10orf105	414152	chromosome 10 open reading frame 105 [Source:HGNC Symbol;Acc:HGNC:20304]	0.747761	10.3821	0.000125649	0.00215442	-1.59048	-4.43681	3.70987e-05	0.000746699	2.11886	-1.14062	-3.19458	0.00218161	0.0357389	-1.51895	-0.449851	-1.24534	0.217585	0.620598	-5.16409
ENSG00000213397	HAUS7	55559	HAUS augmin like complex subunit 7 [Source:HGNC Symbol;Acc:HGNC:32979]	-0.00321871	10.8901	8.58863e-05	0.00164164	0.768366	4.43466	3.73821e-05	0.000751896	2.08815	0.615655	3.54027	0.000754639	0.0204912	-0.554209	0.15271	0.902808	0.370042	0.757403	-5.38355
ENSG00000118640	VAMP8	8673	vesicle associated membrane protein 8 [Source:HGNC Symbol;Acc:HGNC:12647]	3.2485	11.4092	5.84909e-05	0.00122687	-0.639619	-4.43324	3.75699e-05	0.000755165	1.90229	-0.550888	-3.81742	0.000308625	0.0128389	-0.0366705	-0.0887311	-0.619542	0.537777	0.853266	-6.22047
ENSG00000163558	PRKCI	5584	protein kinase C iota [Source:HGNC Symbol;Acc:HGNC:9404]	5.24298	11.4006	5.886e-05	0.00123325	-0.278138	-4.43261	3.76535e-05	0.00075532	1.69431	-0.239734	-3.81453	0.000311568	0.0128539	-0.261017	-0.0384037	-0.62078	0.536967	0.853048	-6.50236
ENSG00000064652	SNX24	28966	sorting nexin 24 [Source:HGNC Symbol;Acc:HGNC:21533]	3.55167	9.934	0.000176431	0.00278238	-0.262908	-4.43269	3.76435e-05	0.00075532	1.8628	-0.16118	-2.71414	0.00854623	0.074012	-3.13382	-0.101728	-1.73444	0.0876946	0.419544	-5.01211
ENSG00000140379	BCL2A1	597	BCL2 related protein A1 [Source:HGNC Symbol;Acc:HGNC:991]	0.398721	17.2703	1.02682e-06	6.06131e-05	1.73495	4.43284	3.76237e-05	0.00075532	2.10621	-0.37178	-0.953728	0.34384	0.579633	-5.59698	2.10673	5.54456	6.10419e-07	0.000651164	5.71593
ENSG00000133019	CHRM3	1131	cholinergic receptor muscarinic 3 [Source:HGNC Symbol;Acc:HGNC:1952]	1.55784	9.95187	0.000174047	0.00275204	-1.06154	-4.4316	3.77886e-05	0.000757522	2.07509	-0.413729	-1.72806	0.0888414	0.27061	-4.77339	-0.647808	-2.6999	0.00888049	0.131469	-2.74394
ENSG00000173218	VANGL1	81839	VANGL planar cell polarity protein 1 [Source:HGNC Symbol;Acc:HGNC:15512]	4.30172	10.8573	8.80066e-05	0.00166794	-0.337908	-4.43112	3.78532e-05	0.000758308	1.77006	-0.0794683	-1.04015	0.302217	0.540449	-6.1892	-0.258439	-3.4327	0.00105702	0.03932	-1.21128
ENSG00000062725	APPBP2	10513	amyloid beta precursor protein binding protein 2 [Source:HGNC Symbol;Acc:HGNC:622]	5.64972	11.7212	4.65331e-05	0.0010431	-0.165257	-4.43073	3.79057e-05	0.000758759	1.66093	-0.148118	-3.96442	0.00018935	0.00943897	0.183046	-0.0171393	-0.466623	0.642367	0.897249	-6.62003
ENSG00000197217	ENTPD4	9583	ectonucleoside triphosphate diphosphohydrolase 4 [Source:HGNC Symbol;Acc:HGNC:14573]	5.9659	10.8304	8.97932e-05	0.0016932	0.26781	4.43057	3.79265e-05	0.000758759	1.64414	0.212814	3.51375	0.00082045	0.0214523	-1.21763	0.0549953	0.924846	0.358549	0.747192	-6.32401
ENSG00000074219	TEAD2	8463	TEA domain transcription factor 2 [Source:HGNC Symbol;Acc:HGNC:11715]	5.29736	9.82073	0.00019235	0.00295692	0.242968	4.43008	3.79925e-05	0.00075957	1.67899	0.120067	2.18507	0.0325831	0.154604	-4.52737	0.122901	2.2796	0.0260028	0.233027	-4.20776
ENSG00000164597	COG5	10466	component of oligomeric golgi complex 5 [Source:HGNC Symbol;Acc:HGNC:14857]	6.81416	9.88735	0.000182816	0.00284107	-0.510779	-4.42761	3.83258e-05	0.000765721	1.59463	-0.222035	-1.92125	0.0591935	0.215748	-5.12577	-0.288744	-2.541	0.0135099	0.165651	-3.71298
ENSG00000145022	TCTA	6988	T cell leukemia translocation altered [Source:HGNC Symbol;Acc:HGNC:11692]	4.17977	12.9324	1.94487e-05	0.000544436	-0.221313	-4.42689	3.84244e-05	0.000766779	1.76871	-0.221969	-4.43405	3.74628e-05	0.00366877	1.84375	0.000656127	0.0132859	0.989441	0.998021	-6.57242
ENSG00000188906	LRRK2	120892	leucine rich repeat kinase 2 [Source:HGNC Symbol;Acc:HGNC:18618]	5.92093	12.1076	3.51369e-05	0.000842975	0.530462	4.42684	3.84301e-05	0.000766779	1.62996	0.0546841	0.455551	0.650267	0.813151	-6.78068	0.475778	4.04087	0.000146331	0.0124879	0.516477
ENSG00000169955	ZNF747	65988	zinc finger protein 747 [Source:HGNC Symbol;Acc:HGNC:28350]	3.47812	10.8217	9.03779e-05	0.00170303	-0.222517	-4.42645	3.84838e-05	0.000767338	1.85025	-0.0524858	-1.04233	0.301213	0.539608	-6.05686	-0.170031	-3.42262	0.00109059	0.0399208	-1.1407
ENSG00000180592	SKIDA1	387640	SKI/DACH domain containing 1 [Source:HGNC Symbol;Acc:HGNC:32697]	2.76572	9.80418	0.000194797	0.00297861	-0.71471	-4.42532	3.86378e-05	0.000769896	1.93101	-0.404127	-2.50052	0.0149952	0.100967	-3.5097	-0.310583	-1.94014	0.0568086	0.340248	-4.52624
ENSG00000135409	AMHR2	269	anti-Mullerian hormone receptor type 2 [Source:HGNC Symbol;Acc:HGNC:465]	-0.727637	10.3455	0.00012916	0.00219573	-1.19092	-4.42512	3.86657e-05	0.000769937	1.98702	-0.860092	-3.19798	0.00215963	0.0355994	-1.44615	-0.330832	-1.23413	0.221706	0.625142	-4.9441
ENSG00000119698	PPP4R4	57718	protein phosphatase 4 regulatory subunit 4 [Source:HGNC Symbol;Acc:HGNC:23788]	-0.422423	9.82795	0.000191292	0.00294521	-0.937793	-4.42312	3.89398e-05	0.000774362	2.01353	-0.552273	-2.60549	0.0114166	0.0870791	-2.82798	-0.385521	-1.82652	0.0724758	0.382531	-4.20612
ENSG00000162951	LRRTM1	347730	leucine rich repeat transmembrane neuronal 1 [Source:HGNC Symbol;Acc:HGNC:19408]	0.523309	12.9614	1.90524e-05	0.000538721	-0.737527	-4.4224	3.90384e-05	0.00077529	2.07131	-0.0131368	-0.0786313	0.937573	0.972139	-5.97411	-0.72439	-4.36567	4.76798e-05	0.00691208	1.83227
ENSG00000182103	FAM181B	220382	family with sequence similarity 181 member B [Source:HGNC Symbol;Acc:HGNC:28512]	1.66403	12.4856	2.67574e-05	0.000691364	-0.752294	-4.42023	3.93394e-05	0.000780232	2.02927	-0.0411278	-0.241236	0.81015	0.907394	-6.18991	-0.711166	-4.1992	8.51491e-05	0.00924843	1.3664
ENSG00000255423	EBLN2	55096	endogenous Bornavirus like nucleoprotein 2 [Source:HGNC Symbol;Acc:HGNC:25493]	1.28514	10.8635	8.76001e-05	0.00166446	0.510926	4.41718	3.97659e-05	0.000788167	2.04322	0.413164	3.56188	0.000704753	0.0198963	-0.55366	0.0977624	0.859706	0.393187	0.775592	-5.65307
ENSG00000188895	MSL1	339287	MSL complex subunit 1 [Source:HGNC Symbol;Acc:HGNC:27905]	5.59358	9.99207	0.000168804	0.00268764	0.257298	4.41275	4.03932e-05	0.000800069	1.6026	0.169294	2.89778	0.00515283	0.0563731	-2.90043	0.088004	1.53501	0.129751	0.49935	-5.56899
ENSG00000111913	RIPOR2	9750	RHO family interacting cell polarization regulator 2 [Source:HGNC Symbol;Acc:HGNC:13872]	4.24612	11.9853	3.83938e-05	0.000902979	0.932409	4.41039	4.0731e-05	0.000806226	1.69787	0.101071	0.477445	0.634686	0.803349	-6.61573	0.831337	4.01148	0.000161617	0.0132256	0.53619
ENSG00000073737	DHRS9	10170	dehydrogenase/reductase 9 [Source:HGNC Symbol;Acc:HGNC:16888]	4.95992	10.412	0.000122852	0.00212846	0.994688	4.40817	4.10513e-05	0.000812027	1.62667	0.291602	1.28999	0.201736	0.431653	-5.98665	0.703086	3.18041	0.00227557	0.0609588	-1.99418
ENSG00000088827	SIGLEC1	6614	sialic acid binding Ig like lectin 1 [Source:HGNC Symbol;Acc:HGNC:11127]	5.01877	10.4702	0.000117585	0.00205509	-0.760177	-4.40617	4.13427e-05	0.000816709	1.62291	-0.576856	-3.33979	0.0014074	0.0282003	-1.6567	-0.18332	-1.07572	0.286126	0.690375	-6.09689
ENSG00000137766	UNC13C	440279	unc-13 homolog C [Source:HGNC Symbol;Acc:HGNC:23149]	0.82397	10.2014	0.000144019	0.00238586	-1.16733	-4.40551	4.14382e-05	0.000818056	2.01753	-0.831867	-3.14405	0.00253431	0.0384445	-1.65557	-0.335466	-1.26396	0.210867	0.6148	-5.15965
ENSG00000133619	KRBA1	84626	KRAB-A domain containing 1 [Source:HGNC Symbol;Acc:HGNC:22228]	3.7868	9.91316	0.000179255	0.00280362	0.581613	4.40327	4.17678e-05	0.000822931	1.74048	0.377457	2.85078	0.0058765	0.0604218	-2.82394	0.204156	1.57038	0.121298	0.486159	-5.30502
ENSG00000133789	SWAP70	23075	switching B cell complex subunit SWAP70 [Source:HGNC Symbol;Acc:HGNC:17070]	5.69661	11.0001	7.91386e-05	0.00154194	0.241885	4.40194	4.19632e-05	0.000826236	1.55998	0.0490441	0.890917	0.376339	0.608054	-6.47088	0.192841	3.56789	0.000691445	0.0304006	-0.931428
ENSG00000131759	RARA	5914	retinoic acid receptor alpha [Source:HGNC Symbol;Acc:HGNC:9864]	5.28885	13.2535	1.54941e-05	0.00046233	0.439761	4.4	4.22517e-05	0.000831367	1.57682	-0.00068755	-0.00686842	0.994541	0.997648	-6.8387	0.440449	4.48516	3.12486e-05	0.00542653	2.01883
ENSG00000068831	RASGRP2	10235	RAS guanyl releasing protein 2 [Source:HGNC Symbol;Acc:HGNC:9879]	3.19508	13.5328	1.27316e-05	0.000401987	0.308285	4.39936	4.23473e-05	0.000832151	1.79364	0.326901	4.65353	1.70855e-05	0.00237096	2.69753	-0.0186163	-0.270371	0.787752	0.947458	-6.37597
ENSG00000105612	DNASE2	1777	deoxyribonuclease 2, lysosomal [Source:HGNC Symbol;Acc:HGNC:2960]	4.19511	10.0892	0.000156796	0.00253976	-0.246048	-4.39951	4.23255e-05	0.000832151	1.67322	-0.171305	-3.05817	0.00325866	0.0439699	-2.35121	-0.0747427	-1.354	0.180539	0.578314	-5.6772
ENSG00000149483	TMEM138	51524	transmembrane protein 138 [Source:HGNC Symbol;Acc:HGNC:26944]	3.93975	13.5005	1.30229e-05	0.000408886	-0.211088	-4.3987	4.24459e-05	0.000833542	1.70037	-0.223131	-4.64454	1.76493e-05	0.00237096	2.58623	0.0120425	0.254035	0.80029	0.950864	-6.50469
ENSG00000163116	STPG2	285555	sperm tail PG-rich repeat containing 2 [Source:HGNC Symbol;Acc:HGNC:28712]	-0.0250062	11.624	4.9962e-05	0.00108928	-0.782671	-4.39715	4.26786e-05	0.00083756	1.96518	-0.705319	-3.9684	0.000186838	0.00939503	0.652661	-0.0773522	-0.4348	0.665183	0.905287	-5.63147
ENSG00000147955	SIGMAR1	10280	sigma non-opioid intracellular receptor 1 [Source:HGNC Symbol;Acc:HGNC:8157]	4.46677	10.8685	8.7279e-05	0.00166259	-0.213436	-4.39665	4.27546e-05	0.000838501	1.63644	-0.175229	-3.6042	0.000615988	0.018189	-0.835564	-0.0382074	-0.797728	0.428003	0.797988	-6.29735
ENSG00000117448	AKR1A1	10327	aldo-keto reductase family 1 member A1 [Source:HGNC Symbol;Acc:HGNC:380]	4.81405	10.214	0.000142649	0.00236973	-0.262957	-4.39549	4.29289e-05	0.000841256	1.60033	-0.190442	-3.17822	0.00229041	0.0366429	-2.09319	-0.0725153	-1.22959	0.22339	0.626995	-5.90871
ENSG00000177045	SIX5	147912	SIX homeobox 5 [Source:HGNC Symbol;Acc:HGNC:10891]	4.22859	11.2	6.82451e-05	0.0013801	-0.301868	-4.39523	4.29683e-05	0.000841256	1.65671	-0.0519273	-0.754653	0.453249	0.672271	-6.43227	-0.249941	-3.68619	0.000473434	0.0244654	-0.456761
ENSG00000196693	ZNF33B	7582	zinc finger protein 33B [Source:HGNC Symbol;Acc:HGNC:13097]	4.50888	10.011	0.000166397	0.00265356	-0.374456	-4.39419	4.3126e-05	0.00084357	1.62545	-0.130464	-1.52833	0.1314	0.338542	-5.6033	-0.243991	-2.89999	0.00512102	0.0969941	-2.67999
ENSG00000105750	ZNF85	7639	zinc finger protein 85 [Source:HGNC Symbol;Acc:HGNC:13160]	2.8651	12.3222	3.00939e-05	0.00074826	-0.345057	-4.39368	4.32042e-05	0.000844546	1.82	-0.0208014	-0.264424	0.79231	0.897589	-6.43618	-0.324256	-4.1678	9.48788e-05	0.00996344	1.1933
ENSG00000165650	PDZD8	118987	PDZ domain containing 8 [Source:HGNC Symbol;Acc:HGNC:26974]	5.87683	9.71321	0.000208832	0.00313763	0.197445	4.39321	4.32749e-05	0.000845376	1.52167	0.0882725	1.96041	0.0543401	0.20509	-5.00306	0.109172	2.46849	0.0162734	0.182436	-3.83136
ENSG00000099800	TIMM13	26517	translocase of inner mitochondrial membrane 13 [Source:HGNC Symbol;Acc:HGNC:11816]	4.36868	11.1231	7.22397e-05	0.00144426	-0.236744	-4.39201	4.34584e-05	0.000847884	1.62942	-0.202174	-3.74531	0.000390805	0.0142876	-0.399399	-0.0345698	-0.65024	0.517884	0.844982	-6.3923
ENSG00000112290	WASF1	8936	WASP family member 1 [Source:HGNC Symbol;Acc:HGNC:12732]	2.09048	10.7953	9.21717e-05	0.00172607	-0.536725	-4.392	4.34601e-05	0.000847884	1.89848	-0.436623	-3.57253	0.00068134	0.0195203	-0.61599	-0.100102	-0.824909	0.412513	0.787668	-5.84549
ENSG00000168564	CDKN2AIP	55602	CDKN2A interacting protein [Source:HGNC Symbol;Acc:HGNC:24325]	3.85471	10.2125	0.000142814	0.00236985	-0.219246	-4.39102	4.36117e-05	0.000850287	1.68394	-0.159568	-3.19141	0.00220231	0.0359065	-1.9464	-0.0596779	-1.21016	0.230707	0.635466	-5.80455
ENSG00000163393	SLC22A15	55356	solute carrier family 22 member 15 [Source:HGNC Symbol;Acc:HGNC:20301]	3.73396	10.1437	0.000150449	0.00246234	0.331197	4.39005	4.37601e-05	0.000852622	1.69506	0.237134	3.13644	0.00259183	0.0386933	-2.07892	0.0940626	1.26739	0.209645	0.613762	-5.72043
ENSG00000106484	MEST	4232	mesoderm specific transcript [Source:HGNC Symbol;Acc:HGNC:7028]	5.00164	12.1369	3.44006e-05	0.000830649	-1.16362	-4.38897	4.39266e-05	0.000854751	1.56517	-1.11131	-4.18751	8.86524e-05	0.00615804	0.94963	-0.0523114	-0.199842	0.842243	0.961989	-6.65013
ENSG00000141232	TOB1	10140	transducer of ERBB2, 1 [Source:HGNC Symbol;Acc:HGNC:11979]	6.44339	9.62773	0.000222972	0.00328886	-0.363198	-4.38876	4.39603e-05	0.00085485	1.47817	-0.183028	-2.20775	0.030883	0.149941	-4.55117	-0.180169	-2.21072	0.0306663	0.254074	-4.41806
ENSG00000074935	TUBE1	51175	tubulin epsilon 1 [Source:HGNC Symbol;Acc:HGNC:20775]	5.11081	10.4929	0.000115593	0.00203456	0.350279	4.38819	4.40487e-05	0.000855456	1.55303	0.271841	3.39812	0.00117647	0.0256644	-1.49873	0.0784387	0.999037	0.32157	0.718863	-6.1904
ENSG00000125170	DOK4	55715	docking protein 4 [Source:HGNC Symbol;Acc:HGNC:19868]	3.08885	9.61194	0.000225691	0.00331424	-0.346174	-4.38775	4.41157e-05	0.000856199	1.76992	-0.185126	-2.3437	0.0222382	0.125138	-3.90379	-0.161048	-2.06228	0.0432798	0.29805	-4.3517
ENSG00000144028	SNRNP200	23020	small nuclear ribonucleoprotein U5 subunit 200 [Source:HGNC Symbol;Acc:HGNC:30859]	7.39288	10.2722	0.000136511	0.00228813	-0.130631	-4.38701	4.4231e-05	0.000857881	1.43438	-0.0968664	-3.24716	0.00186392	0.0328604	-2.05045	-0.0337642	-1.15226	0.253538	0.659294	-6.16372
ENSG00000140015	KCNH5	27133	potassium voltage-gated channel subfamily H member 5 [Source:HGNC Symbol;Acc:HGNC:6254]	-0.7702	10.6599	0.000101984	0.00184952	-2.43848	-4.38593	4.44007e-05	0.000860613	1.87487	-1.92633	-3.50262	0.000849649	0.0218049	-0.664737	-0.512152	-0.901123	0.37093	0.758389	-5.23942
ENSG00000187240	DYNC2H1	79659	dynein cytoplasmic 2 heavy chain 1 [Source:HGNC Symbol;Acc:HGNC:2962]	5.5519	10.1615	0.000148434	0.0024445	-0.279897	-4.383	4.48606e-05	0.000867276	1.5065	-0.203013	-3.17369	0.00232147	0.0368047	-2.16219	-0.0768834	-1.2214	0.226452	0.630489	-5.98115
ENSG00000142748	FCN3	8547	ficolin 3 [Source:HGNC Symbol;Acc:HGNC:3625]	0.718744	10.6017	0.00010653	0.00192129	1.0102	4.38313	4.48403e-05	0.000867276	1.94694	0.250636	1.0863	0.281455	0.520866	-5.46138	0.759562	3.36915	0.00128629	0.0439088	-1.01741
ENSG00000116205	TCEANC2	127428	transcription elongation factor A N-terminal and central domain containing 2 [Source:HGNC Symbol;Acc:HGNC:26494]	3.70612	11.0701	7.51344e-05	0.00148622	-0.263292	-4.38335	4.48056e-05	0.000867276	1.67551	-0.0473387	-0.786679	0.434398	0.657526	-6.32899	-0.215954	-3.64151	0.000546679	0.026681	-0.533342
ENSG00000212916	MAP10	54627	microtubule associated protein 10 [Source:HGNC Symbol;Acc:HGNC:29265]	2.82549	9.60746	0.000226468	0.00332402	-0.455135	-4.38271	4.49058e-05	0.000867357	1.78939	-0.211527	-2.03492	0.046041	0.186613	-4.47467	-0.243608	-2.36328	0.021189	0.209297	-3.69221
ENSG00000196914	ARHGEF12	23365	Rho guanine nucleotide exchange factor 12 [Source:HGNC Symbol;Acc:HGNC:14193]	8.21125	9.67412	0.00021518	0.00321521	0.148897	4.38261	4.49229e-05	0.000867357	1.39544	0.0661784	1.94419	0.0563085	0.209718	-5.13645	0.0827186	2.4759	0.0159693	0.181295	-3.91407
ENSG00000167747	C19orf48	84798	chromosome 19 open reading frame 48 [Source:HGNC Symbol;Acc:HGNC:29667]	2.99591	9.89181	0.000182195	0.00283693	-0.264416	-4.38049	4.5259e-05	0.000873282	1.7614	-0.0944452	-1.56264	0.123109	0.326423	-5.30594	-0.169971	-2.84155	0.00602924	0.106624	-2.61687
ENSG00000173068	BNC2	54796	basonuclin 2 [Source:HGNC Symbol;Acc:HGNC:30988]	7.27386	9.7104	0.000209281	0.00314122	-1.01116	-4.37987	4.53574e-05	0.000874617	1.41788	-0.422843	-1.82856	0.0721652	0.240304	-5.3086	-0.588312	-2.58451	0.0120628	0.155835	-3.62699
ENSG00000129515	SNX6	58533	sorting nexin 6 [Source:HGNC Symbol;Acc:HGNC:14970]	5.98136	10.4882	0.000116003	0.00203818	-0.278932	-4.37774	4.56991e-05	0.000880636	1.46312	-0.218211	-3.41892	0.00110319	0.0249027	-1.49741	-0.0607211	-0.967612	0.336911	0.731915	-6.2854
ENSG00000100385	IL2RB	3560	interleukin 2 receptor subunit beta [Source:HGNC Symbol;Acc:HGNC:6009]	2.35003	10.4006	0.000123908	0.00214051	-0.752487	-4.37624	4.59413e-05	0.000884733	1.81788	-0.578998	-3.36722	0.00129393	0.0270836	-1.23923	-0.173489	-1.01497	0.313973	0.712672	-5.7321
ENSG00000100968	NFATC4	4776	nuclear factor of activated T cells 4 [Source:HGNC Symbol;Acc:HGNC:7778]	3.5087	12.1955	3.29748e-05	0.000804678	0.334624	4.3755	4.60598e-05	0.000886444	1.67207	0.323929	4.2252	7.78292e-05	0.00567586	1.22308	0.0106952	0.142367	0.887241	0.975469	-6.46355
ENSG00000282988	NA	NA	novel protein	-2.98431	11.4865	5.52598e-05	0.00117094	1.36947	4.37522	4.61056e-05	0.000886754	1.26934	0.208073	0.664752	0.508618	0.715822	-5.192	1.1614	3.83771	0.000288659	0.0179999	-0.409741
ENSG00000148229	POLE3	54107	DNA polymerase epsilon 3, accessory subunit [Source:HGNC Symbol;Acc:HGNC:13546]	4.21177	10.8209	9.04282e-05	0.00170303	-0.224879	-4.37484	4.61672e-05	0.000887368	1.58726	-0.186315	-3.61907	0.000587423	0.0177678	-0.765279	-0.0385642	-0.760631	0.449694	0.81107	-6.29509
ENSG00000082497	SERTAD4	56256	SERTA domain containing 4 [Source:HGNC Symbol;Acc:HGNC:25236]	4.28528	9.55608	0.000235584	0.0034225	-0.600609	-4.37289	4.64846e-05	0.000892892	1.57431	-0.295814	-2.1502	0.0353558	0.161771	-4.49241	-0.304794	-2.24794	0.0280626	0.242887	-4.16772
ENSG00000110944	IL23A	51561	interleukin 23 subunit alpha [Source:HGNC Symbol;Acc:HGNC:15488]	-2.21334	9.71447	0.000208631	0.00313686	-1.22434	-4.37236	4.65728e-05	0.000894012	1.45399	-0.774868	-2.77037	0.00733558	0.0683229	-2.46691	-0.449468	-1.60669	0.113086	0.46948	-4.34527
ENSG00000111653	ING4	51147	inhibitor of growth family member 4 [Source:HGNC Symbol;Acc:HGNC:19423]	3.86718	9.89753	0.000181402	0.00282793	-0.28578	-4.37195	4.66391e-05	0.000894461	1.61822	-0.100271	-1.53133	0.130657	0.337274	-5.51245	-0.185509	-2.87354	0.00551516	0.101005	-2.67214
ENSG00000073756	PTGS2	5743	prostaglandin-endoperoxide synthase 2 [Source:HGNC Symbol;Acc:HGNC:9605]	4.6943	12.1461	3.41729e-05	0.000826487	1.57928	4.37139	4.67305e-05	0.000895313	1.51474	0.119862	0.331279	0.741525	0.866692	-6.7409	1.45942	4.12417	0.000110196	0.0109484	0.849717
ENSG00000184708	EIF4ENIF1	56478	eukaryotic translation initiation factor 4E nuclear import factor 1 [Source:HGNC Symbol;Acc:HGNC:16687]	4.85333	10.5742	0.000108753	0.00194745	-0.169337	-4.37091	4.68102e-05	0.000896266	1.51514	-0.0398919	-1.02782	0.307937	0.546089	-6.26753	-0.129445	-3.38987	0.00120682	0.0423579	-1.38828
ENSG00000185432	METTL7A	25840	methyltransferase like 7A [Source:HGNC Symbol;Acc:HGNC:24550]	6.78237	9.83911	0.000189669	0.00292324	-0.435129	-4.37069	4.68471e-05	0.000896397	1.40277	-0.29071	-2.91503	0.00490857	0.0549735	-2.91957	-0.144419	-1.47265	0.145787	0.523882	-5.725
ENSG00000018699	TTC27	55622	tetratricopeptide repeat domain 27 [Source:HGNC Symbol;Acc:HGNC:25986]	4.13015	10.5635	0.000109631	0.0019573	-0.209284	-4.37026	4.69169e-05	0.000897158	1.58284	-0.166988	-3.48205	0.000906264	0.0226523	-1.15865	-0.0422963	-0.89457	0.374397	0.761038	-6.17067
ENSG00000113504	SLC12A7	10723	solute carrier family 12 member 7 [Source:HGNC Symbol;Acc:HGNC:10915]	5.67345	9.81872	0.000192645	0.00295994	0.321531	4.36931	4.7074e-05	0.000899012	1.45336	0.213603	2.89687	0.00516605	0.0564186	-2.90545	0.107928	1.49074	0.140984	0.515995	-5.63601
ENSG00000139083	ETV6	2120	ETS variant 6 [Source:HGNC Symbol;Acc:HGNC:3495]	5.18902	9.57867	0.000231529	0.00338065	0.324949	4.36868	4.71779e-05	0.00090042	1.48091	0.150869	2.02439	0.0471425	0.189311	-4.83336	0.17408	2.37938	0.0203601	0.205036	-3.9825
ENSG00000168040	FADD	8772	Fas associated via death domain [Source:HGNC Symbol;Acc:HGNC:3573]	2.98735	10.3618	0.000127583	0.00217453	-0.30901	-4.36729	4.74097e-05	0.000903689	1.71476	-0.238074	-3.36201	0.00131482	0.0272914	-1.34384	-0.0709354	-1.01291	0.314949	0.713587	-5.8599
ENSG00000105835	NAMPT	10135	nicotinamide phosphoribosyltransferase [Source:HGNC Symbol;Acc:HGNC:30092]	7.68395	13.0911	1.73788e-05	0.00050105	0.921491	4.36434	4.7904e-05	0.000912529	1.34663	-0.00473236	-0.0223757	0.982218	0.99205	-6.96991	0.926223	4.46572	3.34846e-05	0.00561883	1.8557
ENSG00000275993	SIK1B	102724428	salt inducible kinase 1B (putative) [Source:HGNC Symbol;Acc:HGNC:52389]	2.57587	12.9539	1.9154e-05	0.000538721	2.06078	4.36338	4.80659e-05	0.000914446	1.73988	2.14331	4.50034	2.96053e-05	0.00323912	2.23646	-0.0825356	-0.183229	0.855203	0.966114	-6.31853
ENSG00000197013	ZNF429	353088	zinc finger protein 429 [Source:HGNC Symbol;Acc:HGNC:20817]	3.29096	10.4371	0.00012055	0.00209922	-0.328192	-4.36339	4.80635e-05	0.000914446	1.66489	-0.0802531	-1.06526	0.290792	0.530238	-5.99602	-0.247939	-3.32814	0.0014584	0.0467391	-1.3788
ENSG00000157514	TSC22D3	1831	TSC22 domain family member 3 [Source:HGNC Symbol;Acc:HGNC:3051]	6.7453	12.1554	3.39426e-05	0.000821581	0.977055	4.363	4.81298e-05	0.000915079	1.38163	0.948494	4.2242	7.81003e-05	0.00567586	0.977412	0.0285607	0.129847	0.897098	0.978399	-6.78322
ENSG00000185610	DBX2	440097	developing brain homeobox 2 [Source:HGNC Symbol;Acc:HGNC:33186]	-1.32904	11.0045	7.88804e-05	0.00153791	-1.3453	-4.36244	4.82245e-05	0.000916296	1.69624	-1.14885	-3.73406	0.000405393	0.0146064	-0.111275	-0.196445	-0.637841	0.525872	0.848216	-5.32477
ENSG00000204677	FAM153CP	NA	family with sequence similarity 153 member C, pseudogene [Source:HGNC Symbol;Acc:HGNC:33936]	0.180677	9.57578	0.000232044	0.00338423	-1.73255	-4.36133	4.84133e-05	0.00091813	1.86877	-1.04526	-2.64141	0.0103826	0.0822664	-2.80471	-0.68729	-1.71476	0.0912684	0.426886	-4.44691
ENSG00000276293	PIP4K2B	8396	phosphatidylinositol-5-phosphate 4-kinase type 2 beta [Source:HGNC Symbol;Acc:HGNC:8998]	6.44545	11.989	3.82915e-05	0.000901994	-0.160054	-4.36148	4.83882e-05	0.00091813	1.38597	-0.0127793	-0.347581	0.729305	0.859823	-6.85144	-0.147275	-4.07672	0.000129561	0.0117268	0.611952
ENSG00000139579	NABP2	79035	nucleic acid binding protein 2 [Source:HGNC Symbol;Acc:HGNC:28412]	3.86791	9.74931	0.000203142	0.00307378	-0.263117	-4.3591	4.87944e-05	0.000924185	1.57412	-0.173275	-2.86657	0.00562363	0.0589998	-2.80663	-0.0898413	-1.50776	0.136578	0.508704	-5.41825
ENSG00000104228	TRIM35	23087	tripartite motif containing 35 [Source:HGNC Symbol;Acc:HGNC:16285]	4.02832	9.65649	0.000218107	0.00324596	-0.232084	-4.35885	4.88375e-05	0.000924416	1.55705	-0.0930541	-1.74489	0.0858449	0.265633	-5.19959	-0.13903	-2.64335	0.0103293	0.142703	-3.25412
ENSG00000197953	AADACL2	344752	arylacetamide deacetylase like 2 [Source:HGNC Symbol;Acc:HGNC:24427]	-3.62893	11.6188	5.01518e-05	0.00109262	-1.76594	-4.35852	4.8894e-05	0.000924899	0.963096	-1.62307	-4.01736	0.000158439	0.00855774	0.0024969	-0.142868	-0.352725	0.725463	0.927107	-5.12514
ENSG00000001460	STPG1	90529	sperm tail PG-rich repeat containing 1 [Source:HGNC Symbol;Acc:HGNC:28070]	2.80384	9.48948	0.000247967	0.00354379	-0.340601	-4.35815	4.89573e-05	0.000925509	1.70891	-0.163615	-2.0911	0.0405283	0.1747	-4.36539	-0.176986	-2.28558	0.0256291	0.232092	-3.85544
ENSG00000170959	DCDC1	341019	doublecortin domain containing 1 [Source:HGNC Symbol;Acc:HGNC:20625]	-0.833386	9.56102	0.000234692	0.00341119	-1.16022	-4.35794	4.89933e-05	0.000925604	1.75218	-0.6974	-2.62314	0.0108973	0.0846092	-2.76296	-0.462819	-1.73738	0.0871701	0.418296	-4.28585
ENSG00000113231	PDE8B	8622	phosphodiesterase 8B [Source:HGNC Symbol;Acc:HGNC:8794]	3.39012	9.5119	0.000243725	0.00349738	0.687498	4.35751	4.90679e-05	0.000926427	1.62963	0.380278	2.40415	0.0191408	0.115297	-3.82415	0.30722	1.98486	0.0514863	0.32471	-4.55726
ENSG00000158526	TSR2	90121	TSR2 ribosome maturation factor [Source:HGNC Symbol;Acc:HGNC:25455]	4.17705	10.8059	9.14446e-05	0.0017146	-0.233465	-4.35638	4.9263e-05	0.000929523	1.52989	-0.195596	-3.64448	0.000541491	0.0170129	-0.684212	-0.0378683	-0.716092	0.476561	0.823322	-6.32122
ENSG00000143751	SDE2	163859	SDE2 telomere maintenance homolog [Source:HGNC Symbol;Acc:HGNC:26643]	4.64016	10.0418	0.000162545	0.00260885	0.315314	4.35603	4.9323e-05	0.000930068	1.47975	0.0981785	1.35381	0.1806	0.405589	-5.86875	0.217136	3.05102	0.00332702	0.0752269	-2.3094
ENSG00000115947	ORC4	5000	origin recognition complex subunit 4 [Source:HGNC Symbol;Acc:HGNC:8490]	5.03182	9.4721	0.000251307	0.00358124	-0.252419	-4.35382	4.97078e-05	0.000936733	1.44299	-0.133891	-2.30531	0.0244297	0.131253	-4.25147	-0.118528	-2.07422	0.042121	0.293471	-4.5963
ENSG00000176371	ZSCAN2	54993	zinc finger and SCAN domain containing 2 [Source:HGNC Symbol;Acc:HGNC:20994]	1.56832	9.77567	0.000199088	0.00302162	-0.411053	-4.35262	4.99159e-05	0.000940062	1.81525	-0.145822	-1.5424	0.127947	0.333722	-5.06116	-0.26523	-2.83372	0.00616165	0.107313	-2.43813
ENSG00000135925	WNT10A	80326	Wnt family member 10A [Source:HGNC Symbol;Acc:HGNC:13829]	-0.764066	9.62555	0.000223346	0.00329113	-2.27242	-4.35242	4.99519e-05	0.000940148	1.76643	-0.832007	-1.59873	0.114847	0.313697	-4.59896	-1.44041	-2.72397	0.00832206	0.126822	-2.53719
ENSG00000163132	MSX1	4487	msh homeobox 1 [Source:HGNC Symbol;Acc:HGNC:7391]	1.91217	9.63719	0.00022136	0.0032796	0.731841	4.35085	5.02278e-05	0.000944149	1.77395	0.461787	2.73736	0.00802568	0.0716007	-2.81975	0.270054	1.64693	0.104516	0.452829	-4.87886
ENSG00000112308	C6orf62	81688	chromosome 6 open reading frame 62 [Source:HGNC Symbol;Acc:HGNC:20998]	6.90019	14.6162	6.01057e-06	0.000228409	-0.207075	-4.35055	5.02807e-05	0.00094455	1.32917	-0.238357	-4.99929	4.80839e-06	0.00112205	3.64908	0.0312822	0.66766	0.506771	0.838815	-6.57902
ENSG00000172531	PPP1CA	5499	protein phosphatase 1 catalytic subunit alpha [Source:HGNC Symbol;Acc:HGNC:9281]	6.01028	11.5227	5.38106e-05	0.00114805	-0.235332	-4.35002	5.03743e-05	0.000945119	1.36812	-0.21619	-3.98953	0.000174031	0.00904024	0.242923	-0.0191427	-0.359319	0.720549	0.92528	-6.68847
ENSG00000196358	NTNG2	84628	netrin G2 [Source:HGNC Symbol;Acc:HGNC:14288]	2.58251	10.9666	8.11328e-05	0.00157176	0.531062	4.35011	5.03589e-05	0.000945119	1.71157	0.45759	3.73752	0.000400853	0.0145481	-0.183878	0.0734719	0.612177	0.542608	0.854545	-6.09539
ENSG00000115267	IFIH1	64135	interferon induced with helicase C domain 1 [Source:HGNC Symbol;Acc:HGNC:18873]	4.34021	13.1542	1.66196e-05	0.0004862	-0.333573	-4.34947	5.04709e-05	0.000945744	1.48852	-0.35156	-4.57812	2.24169e-05	0.00280155	2.3156	0.0179865	0.237715	0.812868	0.954062	-6.57139
ENSG00000121289	CEP89	84902	centrosomal protein 89 [Source:HGNC Symbol;Acc:HGNC:25907]	3.71834	9.98582	0.000169608	0.00269327	-0.206347	-4.34813	5.07094e-05	0.000949617	1.5576	-0.0638828	-1.34393	0.183757	0.409459	-5.74772	-0.142464	-3.0391	0.00344388	0.0763662	-2.22465
ENSG00000198855	FICD	11153	FIC domain containing [Source:HGNC Symbol;Acc:HGNC:18416]	2.4643	9.47648	0.000250461	0.0035743	-0.353027	-4.34762	5.07993e-05	0.000950705	1.71835	-0.203808	-2.50834	0.0146974	0.10004	-3.42514	-0.149219	-1.85077	0.0688575	0.372424	-4.61211
ENSG00000183036	PCP4	5121	Purkinje cell protein 4 [Source:HGNC Symbol;Acc:HGNC:8742]	-0.181494	10.6129	0.000105645	0.00190781	-0.713735	-4.3472	5.08752e-05	0.000950933	1.80568	-0.583662	-3.55603	0.000717939	0.0200479	-0.511589	-0.130073	-0.798664	0.427464	0.797814	-5.42412
ENSG00000184270	HIST2H2AB	317772	histone cluster 2 H2A family member b [Source:HGNC Symbol;Acc:HGNC:20508]	2.98457	9.43543	0.000258508	0.00364744	-0.464795	-4.34734	5.08492e-05	0.000950933	1.64606	-0.230483	-2.15309	0.0351187	0.16113	-4.2827	-0.234313	-2.21428	0.0304087	0.253118	-4.03891
ENSG00000123146	ADGRE5	976	adhesion G protein-coupled receptor E5 [Source:HGNC Symbol;Acc:HGNC:1711]	5.44002	10.5494	0.000110795	0.00196984	0.392156	4.34589	5.11091e-05	0.000954112	1.38728	0.088263	0.976418	0.332564	0.569802	-6.3721	0.303893	3.42481	0.00108322	0.0398456	-1.33415
ENSG00000034533	ASTE1	28990	asteroid homolog 1 [Source:HGNC Symbol;Acc:HGNC:25021]	2.77084	10.3521	0.000128519	0.00218721	-0.302606	-4.3453	5.12147e-05	0.000955485	1.66807	-0.0744027	-1.06672	0.290138	0.529638	-5.89767	-0.228203	-3.31318	0.00152643	0.0478918	-1.35433
ENSG00000100139	MICALL1	85377	MICAL like 1 [Source:HGNC Symbol;Acc:HGNC:29804]	4.36526	10.3827	0.00012559	0.00215442	0.295771	4.34511	5.12487e-05	0.000955523	1.47256	0.233659	3.42529	0.00108162	0.0247563	-1.35103	0.062112	0.927537	0.357162	0.746335	-6.17798
ENSG00000149313	AASDHPPT	60496	aminoadipate-semialdehyde dehydrogenase-phosphopantetheinyl transferase [Source:HGNC Symbol;Acc:HGNC:14235]	5.00291	9.80063	0.000195325	0.00297966	-0.187845	-4.34423	5.14087e-05	0.000956773	1.41222	-0.129178	-2.98235	0.00405443	0.049389	-2.63601	-0.0586664	-1.37714	0.173306	0.567565	-5.74111
ENSG00000184349	EFNA5	1946	ephrin A5 [Source:HGNC Symbol;Acc:HGNC:3225]	5.11974	9.45133	0.00025536	0.00361967	-0.369806	-4.34431	5.1394e-05	0.000956773	1.40802	-0.208253	-2.44246	0.0173834	0.109334	-3.95531	-0.161553	-1.92198	0.0591002	0.347015	-4.88401
ENSG00000168994	PXDC1	221749	PX domain containing 1 [Source:HGNC Symbol;Acc:HGNC:21361]	4.85985	9.5121	0.000243688	0.00349738	0.599277	4.34421	5.14118e-05	0.000956773	1.42321	0.265287	1.91914	0.0594655	0.216343	-5.00021	0.333991	2.46429	0.0164481	0.183385	-3.76787
ENSG00000116663	FBXO6	26270	F-box protein 6 [Source:HGNC Symbol;Acc:HGNC:13585]	2.07707	9.46666	0.000252362	0.00359114	-0.379773	-4.34294	5.16415e-05	0.000960414	1.74046	-0.220794	-2.5232	0.0141459	0.0980337	-3.33121	-0.158979	-1.83413	0.0713236	0.379406	-4.57776
ENSG00000176055	MBLAC2	153364	metallo-beta-lactamase domain containing 2 [Source:HGNC Symbol;Acc:HGNC:33711]	3.18378	9.68208	0.000213871	0.00319885	-0.37178	-4.34277	5.16718e-05	0.000960414	1.6083	-0.137049	-1.59852	0.114894	0.31372	-5.29222	-0.234731	-2.76927	0.00735759	0.118216	-2.82798
ENSG00000161649	CD300LG	146894	CD300 molecule like family member g [Source:HGNC Symbol;Acc:HGNC:30455]	4.12783	9.55408	0.000235947	0.0034261	0.688559	4.34217	5.17811e-05	0.000961847	1.48466	0.425246	2.67488	0.00949695	0.0783603	-3.31734	0.263313	1.69333	0.0952952	0.434971	-5.18192
ENSG00000136193	SCRN1	9805	secernin 1 [Source:HGNC Symbol;Acc:HGNC:22192]	6.1504	9.84603	0.00018867	0.00291234	-0.226275	-4.33968	5.22336e-05	0.000968586	1.32735	-0.158888	-3.04204	0.00341469	0.0451898	-2.55463	-0.0673867	-1.31196	0.194261	0.596277	-5.90895
ENSG00000205726	ITSN1	6453	intersectin 1 [Source:HGNC Symbol;Acc:HGNC:6183]	7.01355	9.81267	0.000193538	0.00296602	-0.333713	-4.33986	5.22016e-05	0.000968586	1.28896	-0.231804	-3.00936	0.0037522	0.0474915	-2.6836	-0.101909	-1.3463	0.182995	0.58129	-5.91022
ENSG00000101138	CSTF1	1477	cleavage stimulation factor subunit 1 [Source:HGNC Symbol;Acc:HGNC:2483]	4.69707	9.67112	0.000215675	0.003221	-0.180672	-4.33857	5.24389e-05	0.000971648	1.41878	-0.119593	-2.86699	0.00561701	0.0589717	-2.90519	-0.0610788	-1.48817	0.141659	0.517327	-5.556
ENSG00000167920	TMEM99	NA	transmembrane protein 99 [Source:HGNC Symbol;Acc:HGNC:28305]	2.76373	10.0764	0.000158333	0.00255635	-0.389691	-4.33723	5.26856e-05	0.000974406	1.63927	-0.291191	-3.23823	0.00191461	0.033326	-1.65918	-0.0984995	-1.10891	0.271652	0.678316	-5.72492
ENSG00000137699	TRIM29	23650	tripartite motif containing 29 [Source:HGNC Symbol;Acc:HGNC:17274]	0.539203	9.51951	0.000242302	0.00348955	-1.8678	-4.33746	5.26426e-05	0.000974406	1.80195	-1.16009	-2.70352	0.00879428	0.0752008	-2.71176	-0.707708	-1.62989	0.108077	0.460639	-4.6386
ENSG00000149534	MS4A2	2206	membrane spanning 4-domains A2 [Source:HGNC Symbol;Acc:HGNC:7316]	1.94121	12.3084	3.03955e-05	0.000752805	-0.692854	-4.3374	5.26539e-05	0.000974406	1.73014	-0.0238045	-0.148643	0.882306	0.944946	-6.27756	-0.669049	-4.22507	7.78657e-05	0.0088698	1.4367
ENSG00000055332	EIF2AK2	5610	eukaryotic translation initiation factor 2 alpha kinase 2 [Source:HGNC Symbol;Acc:HGNC:9437]	6.7735	9.92489	0.00017766	0.00278891	-0.174302	-4.33646	5.2827e-05	0.000976123	1.28702	-0.125668	-3.1209	0.00271308	0.0397825	-2.37406	-0.0486343	-1.22926	0.223512	0.627038	-6.04671
ENSG00000169118	CSNK1G1	53944	casein kinase 1 gamma 1 [Source:HGNC Symbol;Acc:HGNC:2454]	4.18784	10.7776	9.3397e-05	0.00174028	-0.202698	-4.33637	5.28438e-05	0.000976123	1.46495	-0.0376842	-0.804757	0.423965	0.648635	-6.38618	-0.165014	-3.57377	0.00067866	0.030165	-0.786141
ENSG00000165983	PTER	9317	phosphotriesterase related [Source:HGNC Symbol;Acc:HGNC:9590]	4.25254	10.0197	0.000165297	0.00263742	-0.361491	-4.33463	5.31677e-05	0.000980275	1.45157	-0.105585	-1.26382	0.210917	0.442439	-5.92897	-0.255905	-3.10645	0.0028306	0.0685048	-2.1115
ENSG00000234284	ZNF879	345462	zinc finger protein 879 [Source:HGNC Symbol;Acc:HGNC:37273]	2.63563	9.39721	0.000266242	0.00374054	-0.327888	-4.33415	5.32559e-05	0.000980703	1.6497	-0.154298	-2.03744	0.0457798	0.186142	-4.43759	-0.173589	-2.31704	0.0237405	0.223054	-3.76243
ENSG00000204305	AGER	177	advanced glycosylation end-product specific receptor [Source:HGNC Symbol;Acc:HGNC:320]	0.520623	9.53739	0.000238992	0.0034552	0.60703	4.33324	5.3427e-05	0.000982642	1.78832	0.379849	2.70462	0.00876823	0.075107	-2.69428	0.227181	1.65507	0.102847	0.449771	-4.60571
ENSG00000122547	EEPD1	80820	endonuclease/exonuclease/phosphatase family domain containing 1 [Source:HGNC Symbol;Acc:HGNC:22223]	3.5699	10.5523	0.000110557	0.00196796	-0.425553	-4.33328	5.34188e-05	0.000982642	1.52568	-0.0899468	-0.914288	0.364026	0.597904	-6.1978	-0.335606	-3.4577	0.000977908	0.0378357	-1.05325
ENSG00000134954	ETS1	2113	ETS proto-oncogene 1, transcription factor [Source:HGNC Symbol;Acc:HGNC:3488]	6.92089	9.44976	0.000255669	0.00362057	0.278111	4.33104	5.38406e-05	0.00098903	1.26154	0.165068	2.5656	0.0126733	0.0925522	-3.78815	0.113043	1.79074	0.0781032	0.397083	-5.23626
ENSG00000198010	DLGAP2	9228	DLG associated protein 2 [Source:HGNC Symbol;Acc:HGNC:2906]	0.787345	9.63592	0.000221576	0.0032796	-1.28754	-4.33116	5.38173e-05	0.00098903	1.78057	-0.451855	-1.52081	0.133274	0.341081	-4.94679	-0.835688	-2.80419	0.00668545	0.111807	-2.42279
ENSG00000171243	SOSTDC1	25928	sclerostin domain containing 1 [Source:HGNC Symbol;Acc:HGNC:21748]	2.79921	9.34479	0.000277238	0.00385513	-0.930927	-4.33041	5.3958e-05	0.000990579	1.61326	-0.47161	-2.19209	0.0320481	0.153113	-4.1717	-0.459317	-2.14848	0.0354982	0.273212	-4.13455
ENSG00000180353	HCLS1	3059	hematopoietic cell-specific Lyn substrate 1 [Source:HGNC Symbol;Acc:HGNC:4844]	4.12247	10.1382	0.000151084	0.00246799	0.756574	4.32997	5.40414e-05	0.0009915	1.44789	0.208436	1.19093	0.238114	0.475512	-6.00129	0.548138	3.19529	0.00217704	0.0595658	-1.86334
ENSG00000186810	CXCR3	2833	C-X-C motif chemokine receptor 3 [Source:HGNC Symbol;Acc:HGNC:4540]	-0.637408	9.48546	0.000248735	0.00355137	-1.00988	-4.32978	5.40786e-05	0.000991574	1.70213	-0.625038	-2.681	0.00934257	0.0777288	-2.65055	-0.384842	-1.65474	0.102915	0.449841	-4.43115
ENSG00000110721	CHKA	1119	choline kinase alpha [Source:HGNC Symbol;Acc:HGNC:1937]	3.37809	11.6484	4.90791e-05	0.00107323	0.431121	4.32958	5.41149e-05	0.000991631	1.54731	0.406096	4.06733	0.000133766	0.00775817	0.740129	0.0250251	0.254957	0.799581	0.950864	-6.39726
ENSG00000184007	PTP4A2	8073	protein tyrosine phosphatase 4A2 [Source:HGNC Symbol;Acc:HGNC:9635]	7.68045	15.9264	2.4817e-06	0.000117103	-0.273853	-4.32921	5.4186e-05	0.000992325	1.22977	-0.33835	-5.33973	1.33627e-06	0.000511707	4.86632	0.0644975	1.03611	0.304084	0.705994	-6.29999
ENSG00000113391	FAM172A	83989	family with sequence similarity 172 member A [Source:HGNC Symbol;Acc:HGNC:25365]	5.32919	10.7613	9.45399e-05	0.00175066	-0.176221	-4.32742	5.45271e-05	0.000997959	1.33267	-0.149764	-3.67148	0.000496441	0.0162234	-0.707388	-0.0264574	-0.659544	0.511933	0.842011	-6.4869
ENSG00000123179	EBPL	84650	EBP like [Source:HGNC Symbol;Acc:HGNC:18061]	2.58457	11.2408	6.62174e-05	0.00135605	-0.522118	-4.32638	5.47261e-05	0.00100099	1.62438	-0.470784	-3.89968	0.000235083	0.0109372	0.30006	-0.0513344	-0.429434	0.669062	0.906934	-6.1965
ENSG00000185379	RAD51D	5892	RAD51 paralog D [Source:HGNC Symbol;Acc:HGNC:9823]	3.00333	11.3467	6.12465e-05	0.00127305	-0.312149	-4.32452	5.5082e-05	0.00100688	1.57311	-0.0360489	-0.498638	0.619759	0.793977	-6.37559	-0.2761	-3.86299	0.000265526	0.0172035	0.224959
ENSG00000183723	CMTM4	146223	CKLF like MARVEL transmembrane domain containing 4 [Source:HGNC Symbol;Acc:HGNC:19175]	4.41073	9.56437	0.000234087	0.00340904	-0.355982	-4.32335	5.53092e-05	0.00101042	1.39859	-0.232047	-2.81412	0.00650497	0.0638152	-3.00375	-0.123935	-1.52271	0.132799	0.503174	-5.46565
ENSG00000164828	SUN1	23353	Sad1 and UNC84 domain containing 1 [Source:HGNC Symbol;Acc:HGNC:18587]	6.83672	10.7187	9.76016e-05	0.00178631	0.225131	4.32251	5.54709e-05	0.00101275	1.23795	0.190894	3.65794	0.000518569	0.016688	-0.82916	0.0342369	0.668322	0.506351	0.83865	-6.5758
ENSG00000162366	PDZK1IP1	10158	PDZK1 interacting protein 1 [Source:HGNC Symbol;Acc:HGNC:16887]	0.37219	9.28863	0.000289537	0.00397253	-1.54243	-4.32044	5.58751e-05	0.00101908	1.74566	-0.833089	-2.34044	0.0224171	0.125624	-3.46443	-0.70934	-1.97148	0.0530313	0.329587	-4.0585
ENSG00000105810	CDK6	1021	cyclin dependent kinase 6 [Source:HGNC Symbol;Acc:HGNC:1777]	6.31056	9.51203	0.0002437	0.00349738	-0.238472	-4.32038	5.58857e-05	0.00101908	1.25464	-0.0946545	-1.7117	0.0918359	0.275379	-5.464	-0.143818	-2.64533	0.0102753	0.14231	-3.44403
ENSG00000271447	MMP28	79148	matrix metallopeptidase 28 [Source:HGNC Symbol;Acc:HGNC:14366]	3.20241	10.4809	0.000116641	0.00204458	-0.535848	-4.31852	5.62515e-05	0.00102512	1.52674	-0.111408	-0.896443	0.373404	0.605774	-6.14224	-0.424439	-3.44974	0.00100246	0.0383385	-1.02341
ENSG00000179909	ZNF154	7710	zinc finger protein 154 [Source:HGNC Symbol;Acc:HGNC:12939]	3.90633	11.8282	4.30402e-05	0.000985865	0.335791	4.31695	5.65599e-05	0.00103011	1.43037	0.32379	4.15233	0.000100056	0.00647675	0.940485	0.0120004	0.156802	0.875898	0.971742	-6.52362
ENSG00000128607	KLHDC10	23008	kelch domain containing 10 [Source:HGNC Symbol;Acc:HGNC:22194]	5.83264	9.52503	0.000241276	0.00347812	-0.148086	-4.31374	5.71981e-05	0.00104047	1.25624	-0.0964823	-2.8055	0.00666137	0.0646422	-3.14895	-0.0516041	-1.52653	0.131845	0.502268	-5.59515
ENSG00000170214	ADRA1B	147	adrenoceptor alpha 1B [Source:HGNC Symbol;Acc:HGNC:278]	1.42253	9.28495	0.000290363	0.00398202	-0.545257	-4.31304	5.73401e-05	0.00104242	1.69393	-0.291647	-2.30441	0.0244835	0.131339	-3.70058	-0.25361	-2.02473	0.0471072	0.310812	-4.13879
ENSG00000136052	SLC41A2	84102	solute carrier family 41 member 2 [Source:HGNC Symbol;Acc:HGNC:31045]	4.3824	10.0856	0.000157232	0.00254358	-0.633043	-4.31277	5.73938e-05	0.00104276	1.36594	-0.48605	-3.30749	0.00155307	0.0299037	-1.68644	-0.146993	-1.01217	0.3153	0.713763	-6.08994
ENSG00000154473	BUB3	9184	BUB3 mitotic checkpoint protein [Source:HGNC Symbol;Acc:HGNC:1151]	5.32648	9.50748	0.000244556	0.00350599	-0.155333	-4.31177	5.75936e-05	0.00104575	1.28021	-0.0600849	-1.66481	0.100881	0.290161	-5.47643	-0.0952485	-2.68494	0.00924455	0.134499	-3.29032
ENSG00000019102	VSIG2	23584	V-set and immunoglobulin domain containing 2 [Source:HGNC Symbol;Acc:HGNC:17149]	1.38226	9.38043	0.000269711	0.00377769	-0.885201	-4.31036	5.78792e-05	0.0010503	1.68833	-0.5406	-2.63268	0.0106258	0.0833732	-2.97831	-0.344601	-1.68525	0.0968515	0.43871	-4.69778
ENSG00000163788	SNRK	54861	SNF related kinase [Source:HGNC Symbol;Acc:HGNC:30598]	6.34482	10.5826	0.000108067	0.00193645	0.285868	4.31015	5.79211e-05	0.00105042	1.21666	0.239798	3.60821	0.000608149	0.0181105	-0.958441	0.0460701	0.706611	0.482394	0.825769	-6.52648
ENSG00000179855	GIPC3	126326	GIPC PDZ domain containing family member 3 [Source:HGNC Symbol;Acc:HGNC:18183]	2.48309	18.8144	3.83656e-07	3.03654e-05	0.475052	4.30925	5.81033e-05	0.00105309	1.5875	0.660004	5.96284	1.20161e-07	0.000123762	7.45368	-0.184952	-1.70885	0.0923642	0.429471	-4.86423
ENSG00000120784	ZFP30	22835	ZFP30 zinc finger protein [Source:HGNC Symbol;Acc:HGNC:29555]	3.66444	9.30381	0.000286158	0.00394064	-0.289868	-4.30891	5.81729e-05	0.00105371	1.43228	-0.164649	-2.44407	0.0173129	0.109143	-3.78208	-0.125218	-1.88425	0.0641128	0.360697	-4.77893
ENSG00000213203	GIMAP1	170575	GTPase, IMAP family member 1 [Source:HGNC Symbol;Acc:HGNC:23237]	3.5923	11.048	7.63756e-05	0.0015038	-0.448416	-4.30765	5.84285e-05	0.0010577	1.43829	-0.0621904	-0.596339	0.55307	0.747732	-6.43816	-0.386225	-3.75308	0.000381043	0.0213963	-0.182556
ENSG00000175538	KCNE3	10008	potassium voltage-gated channel subfamily E regulatory subunit 3 [Source:HGNC Symbol;Acc:HGNC:6243]	2.86798	9.68301	0.000213718	0.00319817	-0.566534	-4.30174	5.96477e-05	0.00107846	1.50584	-0.39878	-3.02519	0.00358505	0.0461965	-2.25046	-0.167755	-1.28808	0.202396	0.605649	-5.54301
ENSG00000139304	PTPRQ	374462	protein tyrosine phosphatase receptor type Q [Source:HGNC Symbol;Acc:HGNC:9679]	5.95987	9.24914	0.000298524	0.00406039	-0.450884	-4.30112	5.97759e-05	0.00108013	1.20576	-0.240519	-2.29044	0.0253287	0.133641	-4.35279	-0.210365	-2.03863	0.0456575	0.305985	-4.73528
ENSG00000100906	NFKBIA	4792	NFKB inhibitor alpha [Source:HGNC Symbol;Acc:HGNC:7797]	6.8962	9.37921	0.000269965	0.00377862	0.901789	4.30091	5.98211e-05	0.00108029	1.16463	0.560019	2.66487	0.00975429	0.0796693	-3.54771	0.34177	1.65869	0.102112	0.448499	-5.45011
ENSG00000166947	EPB42	2038	erythrocyte membrane protein band 4.2 [Source:HGNC Symbol;Acc:HGNC:3381]	-0.0708608	10.4498	0.000119402	0.00208319	-1.70841	-4.30048	5.99111e-05	0.00108061	1.66988	-1.40558	-3.55277	0.000725389	0.0200989	-0.520187	-0.302829	-0.757139	0.451769	0.811467	-5.46518
ENSG00000197261	C6orf141	135398	chromosome 6 open reading frame 141 [Source:HGNC Symbol;Acc:HGNC:21351]	-0.151377	12.3496	2.95067e-05	0.000739377	-1.04458	-4.30061	5.9884e-05	0.00108061	1.66884	-0.0153978	-0.0632187	0.949791	0.977243	-5.86028	-1.02918	-4.27751	6.4906e-05	0.00805173	1.49258
[truncated: 15,908 more rows]

## Sheet: GSEA
name	short_name	database	geneset_ID	GS_description	GS_size	Genes_geneset	leading_edge	GS_size	ES	NES	FDR_q	FWER_q	pvalue
[truncated: 343 more rows]
